# Supplementary material for: Crystal structure of 4-(prop-2-yn-1-yl­oxy)benzo­nitrile
Source: Acta Crystallogr E Crystallogr Commun. 2015 Jan 10;71(Pt 2):o97–8. doi: 10.1107/S2056989014028035 (PMC4384594; doi:10.1107/S2056989014028035)
Supplement: Supplementary file 1 [file e-71-00o97-sup1.cif]

##############################################################################
#                                                                            #
# This CIF contains the data in a paper accepted for publication in          #
# Acta Crystallographica Section E. It conforms to the requirements of       #
# Notes for Authors for Acta Crystallographica Section E, and has been       #
# peer reviewed under the auspices of the IUCr Commission on Journals.       #
#                                                                            #
# Full details of the Crystallographic Information File format               #
# are given in the paper "The Crystallographic Information File (CIF):       #
# a New Standard Archive File for Crystallography" by S. R. Hall, F. H.      #
# Allen and I. D. Brown [Acta Cryst. (1991), A47, 655-685].                  #
#                                                                            #
# The current version of the core CIF dictionary is obtainable from          #
# ftp://ftp.iucr.org/pub/cif_core.dic.                                       #
#                                                                            #
# Software is freely available for graphical display of the structure(s)     #
# in this CIF. For information consult the CIF software page                 #
# http://www.iucr.org/resources/cif/software.                                #
#                                                                            #
# This file may be used for bona fide research purposes within the           #
# scientific community so long as proper attribution is given to the journal # 
# article from which it was obtained.                                        #
#                                                                            #
##############################################################################
data_global
_audit_creation_method     'by CrystalStructure 4.1'
_journal_date_recd_electronic     2014-11-22
_journal_date_accepted     2014-12-24
_journal_name_full     'Acta Crystallographica, Section E'
_journal_year     2015
_journal_volume     71
_journal_issue      2
_journal_page_first     o97
_journal_page_last     o98
_journal_paper_category     HO
_journal_paper_doi     10.1107/S2056989014028035
_journal_coeditor_code     HB7326
_publ_contact_author_name     'Okuno Tsunehisa'
_publ_contact_author_address
;
Department of Material Science and Chemistry
Wakayama University
Sakaedani
Wakayama 640-8510
Japan
;
_publ_contact_author_email     'okuno@center.wakayama-u.ac.jp'
_publ_contact_author_fax     '+81-73-457-8272'
_publ_contact_author_phone     '+81-73-457-8264'
_publ_section_title
;
Crystal structure of 4-(prop-2-yn-1-yloxy)benzonitrile
;
loop_
    _publ_author_name
    _publ_author_address
    'Kanagawa, Mayu'
;
Department of Material Science and Chemistry
Wakayama University
Sakaedani
Wakayama 640-8510
Japan
;
    'Okuno, Tsunehisa'
;
Department of Material Science and Chemistry
Wakayama University
Sakaedani
Wakayama 640-8510
Japan
;
data_I
_database_code_depnum_ccdc_archive     'CCDC 1041123'
_chemical_name_systematic
;
4-(Prop-2-yn-1-yloxy)benzonitrile
;
_chemical_formula_moiety     'C10 H7 N O'
_chemical_formula_sum     'C10 H7 N O'
_chemical_formula_iupac     'C10 H7 N O'
_chemical_formula_weight     157.17
_chemical_melting_point     ?
_space_group_crystal_system     monoclinic
_space_group_name_H-M_alt     'P 21/n'
_space_group_name_Hall     '-P 2yn'
loop_
    _symmetry_equiv_pos_site_id
    _space_group_symop_operation_xyz
    1 '+X,+Y,+Z'
    2 '1/2-X,1/2+Y,1/2-Z'
    3 '-X,-Y,-Z'
    4 '1/2+X,1/2-Y,1/2+Z'
_cell_length_a     6.033(4)
_cell_length_b     7.393(5)
_cell_length_c     17.527(11)
_cell_angle_alpha     90.00
_cell_angle_beta     90.836(11)
_cell_angle_gamma     90.00
_cell_volume     781.7(9)
_cell_formula_units_Z     4
_cell_measurement_reflns_used     2559
_cell_measurement_theta_min     2.32
_cell_measurement_theta_max     31.13
_cell_measurement_temperature     93
_exptl_crystal_description     platelet
_exptl_crystal_colour     colorless
_exptl_crystal_size_max     0.20
_exptl_crystal_size_mid     0.07
_exptl_crystal_size_min     0.03
_exptl_crystal_density_diffrn     1.335
_exptl_crystal_density_meas     ?
_exptl_crystal_density_method     'not measured'
_exptl_crystal_F_000     328.00
_exptl_absorpt_coefficient_mu     0.088
_exptl_absorpt_correction_type     numerical
_exptl_absorpt_process_details
;
(NUMABS; Rigaku, 1999)
;
_exptl_absorpt_correction_T_min     0.986
_exptl_absorpt_correction_T_max     0.997
_diffrn_ambient_temperature     93
_diffrn_radiation_type     'Mo K\a'
_diffrn_radiation_wavelength     0.71075
_diffrn_measurement_device_type     'Rigaku Saturn724+'
_diffrn_measurement_method     \w
_diffrn_detector_area_resol_mean     28.445
_diffrn_reflns_number     6174
_diffrn_reflns_av_R_equivalents     0.0462
_diffrn_reflns_theta_min     2.324
_diffrn_reflns_theta_max     27.485
_diffrn_reflns_theta_full     25.242
_diffrn_measured_fraction_theta_max     0.998
_diffrn_measured_fraction_theta_full     0.997
_diffrn_reflns_limit_h_min     -7
_diffrn_reflns_limit_h_max     7
_diffrn_reflns_limit_k_min     -9
_diffrn_reflns_limit_k_max     9
_diffrn_reflns_limit_l_min     -21
_diffrn_reflns_limit_l_max     22
_diffrn_standards_number     0
_diffrn_standards_interval_count     .
_diffrn_standards_decay_%     ?
_refine_special_details
;
Refinement was performed using all reflections. The weighted <i>R</i>-factor
(<i>wR</i>) and goodness of fit (<i>S</i>) are based on <i>F</i>^2^.
<i>R</i>-factor (gt) are based on <i>F</i>. The threshold expression of
<i>F</i>^2^ > 2.0 \s(<i>F</i>^2^) is used only for calculating <i>R</i>-factor
(gt).
;
_reflns_number_total     1795
_reflns_number_gt     1457
_reflns_threshold_expression     F^2^>2\s(F^2^)
_refine_ls_structure_factor_coef     Fsqd
_refine_ls_R_factor_all     0.0676
_refine_ls_R_factor_gt     0.0504
_refine_ls_wR_factor_gt     0.1106
_refine_ls_wR_factor_ref     0.1196
_refine_ls_goodness_of_fit_ref     1.083
_refine_ls_number_reflns     1795
_refine_ls_number_parameters     113
_refine_ls_number_restraints     0
_refine_ls_hydrogen_treatment     mixed
_refine_ls_weighting_scheme     calc
_refine_ls_weighting_details
            'w = 1/[\s^2^(Fo^2^)+(0.0584P)^2^+0.1471P] where P=(Fo^2^+2Fc^2^)/3'
_atom_sites_solution_hydrogens     geom
_atom_sites_solution_primary     direct
_atom_sites_solution_secondary     difmap
_refine_ls_shift/su_max     0.000
_refine_diff_density_max     0.22
_refine_diff_density_min     -0.19
_refine_ls_extinction_method     none
_refine_ls_extinction_coef     ?
loop_
    _atom_type_symbol
    _atom_type_description
    _atom_type_scat_dispersion_real
    _atom_type_scat_dispersion_imag
    _atom_type_scat_source
    'C' 'C' 0.0033 0.0016
;
International Tables for Crystallography
(Vol. C, Tables 4.2.6.8 and 6.1.1.4)
;
    'H' 'H' 0.0000 0.0000
;
International Tables for Crystallography
(Vol. C, Table 6.1.1.4)
;
    'N' 'N' 0.0061 0.0033
;
International Tables for Crystallography
(Vol. C, Tables 4.2.6.8 and 6.1.1.4)
;
    'O' 'O' 0.0106 0.0060
;
International Tables for Crystallography
(Vol. C, Tables 4.2.6.8 and 6.1.1.4)
;
_computing_data_collection
;
CrystalClear (Rigaku, 2008)
;
_computing_cell_refinement
;
CrystalClear (Rigaku, 2008)
;
_computing_data_reduction
;
CrystalClear (Rigaku, 2008)
;
_computing_structure_solution
;
<i>SHELXD2013</i> (Sheldrick, 2008)
;
_computing_structure_refinement
;
SHELXL2013 (Sheldrick, 2008)
;
_computing_molecular_graphics
;
ORTEP-3 for Windows (Farrugia, 2012)
;
_computing_publication_material
;
CrystalStructure (Rigaku, 2014)
;
loop_
    _atom_site_type_symbol
    _atom_site_label
    _atom_site_fract_x
    _atom_site_fract_y
    _atom_site_fract_z
    _atom_site_U_iso_or_equiv
    _atom_site_adp_type
    _atom_site_calc_flag
    _atom_site_refinement_flags
    _atom_site_occupancy
    _atom_site_disorder_assembly
    _atom_site_disorder_group
    O O1 0.66646(16) 0.60053(14) 0.09599(6) 0.0181(3) Uani d . 1 . .
    N N1 1.4021(2) 0.95596(18) -0.14609(7) 0.0234(3) Uani d . 1 . .
    C C1 1.1274(2) 0.81486(19) -0.05087(8) 0.0166(3) Uani d . 1 . .
    C C2 1.1843(2) 0.79920(19) 0.02615(8) 0.0175(3) Uani d . 1 . .
    C C3 1.0358(2) 0.72770(19) 0.07719(8) 0.0168(3) Uani d . 1 . .
    C C4 0.8276(2) 0.67109(18) 0.05072(8) 0.0152(3) Uani d . 1 . .
    C C5 0.7705(2) 0.68441(19) -0.02634(8) 0.0162(3) Uani d . 1 . .
    C C6 0.9187(2) 0.75633(19) -0.07715(8) 0.0168(3) Uani d . 1 . .
    C C7 1.2805(2) 0.8928(2) -0.10375(8) 0.0176(3) Uani d . 1 . .
    C C8 0.7121(2) 0.5908(2) 0.17643(8) 0.0197(3) Uani d . 1 . .
    C C9 0.5068(2) 0.5386(2) 0.21392(8) 0.0190(3) Uani d . 1 . .
    C C10 0.3416(3) 0.4999(2) 0.24560(9) 0.0235(4) Uani d . 1 . .
    H H1 0.211(3) 0.479(3) 0.2728(11) 0.033(5) Uiso d . 1 . .
    H H2 1.32622 0.838 0.04368 0.0210 Uiso calc R 1 . .
    H H3 1.07475 0.71712 0.12971 0.0201 Uiso calc R 1 . .
    H H5 0.62929 0.64389 -0.0439 0.0195 Uiso calc R 1 . .
    H H6 0.8798 0.76623 -0.1297 0.0202 Uiso calc R 1 . .
    H H8A 0.76355 0.70976 0.19566 0.0236 Uiso calc R 1 . .
    H H8B 0.82942 0.50026 0.18705 0.0236 Uiso calc R 1 . .
loop_
    _atom_site_aniso_label
    _atom_site_aniso_U_11
    _atom_site_aniso_U_22
    _atom_site_aniso_U_33
    _atom_site_aniso_U_12
    _atom_site_aniso_U_13
    _atom_site_aniso_U_23
    O1 0.0144(5) 0.0253(6) 0.0147(5) -0.0035(4) 0.0030(4) 0.0018(4)
    N1 0.0173(6) 0.0298(7) 0.0233(7) 0.0007(6) 0.0032(5) 0.0022(6)
    C1 0.0143(7) 0.0156(7) 0.0199(8) 0.0023(5) 0.0042(6) -0.0003(6)
    C2 0.0117(7) 0.0177(7) 0.0231(8) 0.0021(5) 0.0005(6) -0.0021(6)
    C3 0.0146(7) 0.0199(7) 0.0158(7) 0.0018(5) -0.0005(6) 0.0003(6)
    C4 0.0131(6) 0.0141(7) 0.0186(7) 0.0011(5) 0.0046(5) -0.0006(6)
    C5 0.0119(7) 0.0174(7) 0.0193(8) 0.0003(5) -0.0005(5) -0.0007(6)
    C6 0.0160(7) 0.0189(7) 0.0155(7) 0.0015(6) 0.0004(6) -0.0003(6)
    C7 0.0141(7) 0.0195(7) 0.0193(8) 0.0012(6) -0.0001(6) -0.0011(6)
    C8 0.0155(7) 0.0276(8) 0.0161(8) -0.0004(6) 0.0024(6) 0.0006(6)
    C9 0.0179(7) 0.0239(8) 0.0151(7) 0.0018(6) -0.0002(6) 0.0005(6)
    C10 0.0182(7) 0.0339(9) 0.0185(8) -0.0014(7) 0.0027(6) 0.0000(7)
_geom_special_details
;
ENTER SPECIAL DETAILS OF THE MOLECULAR GEOMETRY
;
loop_
    _geom_bond_atom_site_label_1
    _geom_bond_atom_site_label_2
    _geom_bond_site_symmetry_1
    _geom_bond_site_symmetry_2
    _geom_bond_distance
    _geom_bond_publ_flag
    O1 C4 . . 1.3673(18) n
    O1 C8 . . 1.434(2) n
    N1 C7 . . 1.150(2) n
    C1 C2 . . 1.393(2) n
    C1 C6 . . 1.403(2) n
    C1 C7 . . 1.438(2) n
    C2 C3 . . 1.380(2) n
    C3 C4 . . 1.397(2) n
    C4 C5 . . 1.392(2) n
    C5 C6 . . 1.378(2) n
    C8 C9 . . 1.463(2) n
    C9 C10 . . 1.183(2) n
    C2 H2 . . 0.950 no
    C3 H3 . . 0.950 no
    C5 H5 . . 0.950 no
    C6 H6 . . 0.950 no
    C8 H8A . . 0.990 no
    C8 H8B . . 0.990 no
    C10 H1 . . 0.94(2) no
loop_
    _geom_angle_atom_site_label_1
    _geom_angle_atom_site_label_2
    _geom_angle_atom_site_label_3
    _geom_angle_site_symmetry_1
    _geom_angle_site_symmetry_2
    _geom_angle_site_symmetry_3
    _geom_angle
    _geom_angle_publ_flag
    C4 O1 C8 . . . 117.49(11) n
    C2 C1 C6 . . . 119.99(13) n
    C2 C1 C7 . . . 120.43(13) n
    C6 C1 C7 . . . 119.58(13) n
    C1 C2 C3 . . . 120.46(13) n
    C2 C3 C4 . . . 119.23(13) n
    O1 C4 C3 . . . 124.41(13) n
    O1 C4 C5 . . . 114.96(12) n
    C3 C4 C5 . . . 120.63(13) n
    C4 C5 C6 . . . 120.03(13) n
    C1 C6 C5 . . . 119.65(13) n
    N1 C7 C1 . . . 179.63(15) n
    O1 C8 C9 . . . 107.64(12) n
    C8 C9 C10 . . . 178.27(16) n
    C1 C2 H2 . . . 119.768 no
    C3 C2 H2 . . . 119.770 no
    C2 C3 H3 . . . 120.380 no
    C4 C3 H3 . . . 120.387 no
    C4 C5 H5 . . . 119.993 no
    C6 C5 H5 . . . 119.976 no
    C1 C6 H6 . . . 120.174 no
    C5 C6 H6 . . . 120.181 no
    O1 C8 H8A . . . 110.181 no
    O1 C8 H8B . . . 110.187 no
    C9 C8 H8A . . . 110.179 no
    C9 C8 H8B . . . 110.175 no
    H8A C8 H8B . . . 108.478 no
    C9 C10 H1 . . . 175.1(12) no
loop_
    _geom_torsion_atom_site_label_1
    _geom_torsion_atom_site_label_2
    _geom_torsion_atom_site_label_3
    _geom_torsion_atom_site_label_4
    _geom_torsion_site_symmetry_1
    _geom_torsion_site_symmetry_2
    _geom_torsion_site_symmetry_3
    _geom_torsion_site_symmetry_4
    _geom_torsion
    _geom_torsion_publ_flag
    C4 O1 C8 C9 . . . . 171.29(10) no
    C8 O1 C4 C3 . . . . 2.52(18) no
    C8 O1 C4 C5 . . . . -177.34(10) no
    C2 C1 C6 C5 . . . . 0.4(2) no
    C6 C1 C2 C3 . . . . -0.6(2) no
    C7 C1 C2 C3 . . . . 178.70(12) no
    C7 C1 C6 C5 . . . . -178.91(11) no
    C1 C2 C3 C4 . . . . 0.0(2) no
    C2 C3 C4 O1 . . . . -179.13(12) no
    C2 C3 C4 C5 . . . . 0.7(2) no
    O1 C4 C5 C6 . . . . 178.94(10) no
    C3 C4 C5 C6 . . . . -0.9(2) no
    C4 C5 C6 C1 . . . . 0.4(2) no
loop_
    _geom_hbond_atom_site_label_D
    _geom_hbond_atom_site_label_H
    _geom_hbond_atom_site_label_A
    _geom_hbond_site_symmetry_D
    _geom_hbond_site_symmetry_H
    _geom_hbond_site_symmetry_A
    _geom_hbond_distance_DH
    _geom_hbond_distance_HA
    _geom_hbond_distance_DA
    _geom_hbond_angle_DHA
    _geom_hbond_publ_flag
    C10 H1 N1 . . 4_365 0.94(2) 2.41(2) 3.300(3) 158.18(11) yes
    C6 H6 C10 . . 4_564 0.95 2.79 3.616(3) 145 yes
