# Supplementary material for: Crystal structure of 4-(prop-2-yn-1-yl­oxy)benzo­nitrile
Source: Acta Crystallogr E Crystallogr Commun. 2015 Jan 10;71(Pt 2):o97–8. doi: 10.1107/S2056989014028035 (PMC4384594; doi:10.1107/S2056989014028035)
Supplement: Supplementary file 2 [file e-71-00o97-Isup2.hkl]

#
# h,k,l, Fc-squared, Fo-squared, sigma(Fo-squared), status flag
#
data_I
_shelx_title ' NCC6H4OCH2C2H'
_shelx_refln_list_code          4
_shelx_F_calc_maximum      101.77
_exptl_crystal_F_000       328.00
_reflns_d_resolution_high  0.7700

loop_
 _space_group_symop_operation_xyz
 'x, y, z'
 '-x+1/2, y+1/2, -z+1/2'
 '-x, -y, -z'
 'x-1/2, -y-1/2, z-1/2'

_cell_length_a     6.0330
_cell_length_b     7.3930
_cell_length_c    17.5270
_cell_angle_alpha  90.000
_cell_angle_beta   90.836
_cell_angle_gamma  90.000

_shelx_F_squared_multiplier     1.000

loop_
 _refln_index_h
 _refln_index_k
 _refln_index_l
 _refln_F_squared_calc
 _refln_F_squared_meas
 _refln_F_squared_sigma
 _refln_observed_status
   2   0   0       1919.09       1859.96        37.82 o
   4   0   0         37.84         41.94        13.26 o
   6   0   0        118.37        119.76         8.78 o
   1   1   0        461.97        459.71         3.80 o
   2   1   0        107.59        104.11         2.14 o
   3   1   0        104.40         95.18         4.05 o
   4   1   0         22.57         19.39         2.48 o
   5   1   0        184.15        173.60         4.47 o
   6   1   0          0.58          5.06         2.41 o
   7   1   0        142.50        142.90         4.72 o
   0   2   0        296.81        268.06         5.31 o
   1   2   0      10065.41      10633.65       192.20 o
   2   2   0          0.21          1.64         0.66 o
   3   2   0        235.02        234.90         7.81 o
   4   2   0          0.39         -0.01         3.19 o
   5   2   0         73.73         69.88         3.72 o
   6   2   0         37.10         43.37         4.04 o
   7   2   0         10.22         11.44         2.75 o
   1   3   0          4.90          5.91         1.00 o
   2   3   0         27.55         26.20         1.58 o
   3   3   0         62.21         59.30         2.69 o
   4   3   0         80.26         76.48         4.21 o
   5   3   0        292.51        283.22         7.55 o
   6   3   0          0.00          2.67         1.73 o
   7   3   0          0.17          3.72         3.40 o
   0   4   0        128.05        124.95         3.24 o
   1   4   0         52.58         63.58         4.28 o
   2   4   0        901.01        929.45        21.46 o
   3   4   0        104.00        101.05         3.42 o
   4   4   0         14.33         17.79         3.32 o
   5   4   0         83.63         76.22         3.04 o
   6   4   0          5.93          7.95         2.66 o
   7   4   0          0.06          1.81         3.25 o
   1   5   0          0.94          0.86         0.39 o
   2   5   0         48.15         54.47         4.39 o
   3   5   0          0.01          1.67         2.09 o
   4   5   0        113.68        112.23         4.35 o
   5   5   0         24.57         17.14         3.74 o
   6   5   0        133.16        146.60        11.30 o
   0   6   0          2.89          4.59         1.41 o
   1   6   0         22.49         21.36         1.73 o
   2   6   0         44.18         47.98         3.30 o
   3   6   0          8.11         12.88         2.70 o
   4   6   0         31.29         34.11         3.68 o
   5   6   0         16.41         16.73         4.15 o
   6   6   0         49.48         47.11         4.08 o
   1   7   0          0.77          0.61         1.03 o
   2   7   0         15.73         15.90         2.87 o
   3   7   0         53.18         60.16         6.00 o
   4   7   0         42.47         50.23         3.45 o
   5   7   0         13.54         12.79         2.99 o
   0   8   0         37.22         27.49         9.84 o
   1   8   0         24.45         23.56         3.76 o
   2   8   0         34.21         29.19         3.08 o
   3   8   0        119.22        133.15         5.80 o
   4   8   0          0.00          3.09         2.04 o
   1   9   0          2.84          4.28         3.45 o
   2   9   0         97.31        103.35        11.46 o
  -7   0   1          4.60          6.00         3.08 o
  -5   0   1          0.02         12.80         5.10 o
  -3   0   1         81.30         78.77         4.32 o
  -1   0   1          1.73          2.70         1.14 o
   1   0   1       4809.64       4874.54        75.42 o
   3   0   1         89.70        127.35         4.32 o
   5   0   1          1.13          7.14         3.10 o
   7   0   1         14.67         17.27         4.33 o
  -7   1   1          9.84          9.70         2.48 o
  -6   1   1        231.58        232.53         9.65 o
  -5   1   1          1.02          1.20         2.39 o
  -4   1   1          1.41         -0.62         1.78 o
  -3   1   1          4.45          3.84         1.68 o
  -2   1   1        580.00        634.48         5.81 o
  -1   1   1         65.60         61.02         1.09 o
   0   1   1        150.05        139.86         1.79 o
   1   1   1        321.19        303.32         3.71 o
   2   1   1         34.97         40.97         1.13 o
   3   1   1        223.12        236.15         4.56 o
   4   1   1         65.04         69.87         3.58 o
   5   1   1          0.68          5.23         2.31 o
   6   1   1          9.49          8.44         2.02 o
   7   1   1          5.34          5.83         2.50 o
  -7   2   1         42.77         42.71         3.30 o
  -6   2   1          0.09          3.87         2.36 o
  -5   2   1        252.61        245.69         7.05 o
  -4   2   1          0.55          0.98         1.54 o
  -3   2   1         49.55         57.97         2.02 o
  -2   2   1        286.10        261.70         2.75 o
  -1   2   1       5109.32       5299.88        72.76 o
   0   2   1       4010.42       4007.91        44.34 o
   1   2   1       2484.08       2585.52        34.31 o
   2   2   1         30.85         32.13         1.10 o
   3   2   1        850.70        959.11        15.66 o
   4   2   1         10.88         13.30         2.06 o
   5   2   1         50.27         57.37         5.95 o
   6   2   1         45.78         46.90         3.42 o
   7   2   1          9.15         14.47         3.08 o
  -7   3   1         67.10         67.15         5.33 o
  -6   3   1         44.33         45.02         3.07 o
  -5   3   1        581.64        600.09        11.41 o
  -4   3   1         16.47         14.23         1.59 o
  -3   3   1          2.24          1.66         1.43 o
  -2   3   1        177.59        179.99         2.90 o
  -1   3   1          0.01          1.28         1.13 o
   0   3   1        143.17        128.12         1.55 o
   1   3   1        184.77        172.06         3.92 o
   2   3   1        480.41        487.44         9.70 o
   3   3   1          1.66          0.06         0.83 o
   4   3   1         29.36         33.03         2.74 o
   5   3   1         33.24         32.66         2.72 o
   6   3   1          8.43          7.38         2.05 o
   7   3   1        276.52        311.40        17.71 o
  -7   4   1          0.05          3.14         2.90 o
  -6   4   1          4.35          6.92         2.46 o
  -5   4   1          4.35          4.16         1.77 o
  -4   4   1        674.36        688.92        12.35 o
  -3   4   1         99.26        102.86         3.46 o
  -2   4   1       1083.92       1189.34        17.17 o
  -1   4   1       1896.92       1997.56        32.52 o
   0   4   1        468.04        466.18         5.77 o
   1   4   1         40.39         42.63         2.15 o
   2   4   1        762.79        846.57        15.04 o
   3   4   1         20.72         16.74         2.19 o
   4   4   1        245.14        272.82         5.81 o
   5   4   1         51.59         46.90         2.72 o
   6   4   1          7.48          7.67         2.88 o
   7   4   1        111.97        123.92         5.24 o
  -6   5   1         39.83         47.77         7.54 o
  -5   5   1         57.87         58.77         8.47 o
  -4   5   1        650.16        682.97        14.65 o
  -3   5   1          1.24          2.15         1.94 o
  -2   5   1        107.89        103.84         5.09 o
  -1   5   1         45.79         43.15         2.05 o
   0   5   1         42.70         40.85         1.68 o
   1   5   1          6.93          4.51         0.95 o
   2   5   1        166.21        163.93         5.20 o
   3   5   1         19.18         13.93         1.80 o
   4   5   1         30.99         33.34         3.22 o
   5   5   1         50.52         44.59         4.11 o
   6   5   1         48.07         64.33         5.21 o
  -6   6   1          3.69          7.48         2.87 o
  -5   6   1         60.63         50.38         4.23 o
  -4   6   1        279.78        292.29        12.59 o
  -3   6   1        809.17        747.46        53.95 o
  -2   6   1        505.19        524.40        14.79 o
  -1   6   1        166.71        176.76         3.63 o
   0   6   1         49.36         39.68         5.58 o
   1   6   1         65.41         59.74         2.51 o
   2   6   1         35.87         43.65         3.71 o
   3   6   1        126.21        141.42         8.47 o
   4   6   1        258.04        262.00         8.05 o
   5   6   1        168.47        172.55         5.36 o
   6   6   1          3.65          9.20         2.77 o
  -5   7   1         10.84         10.43         2.35 o
  -4   7   1          5.48          5.38         1.94 o
  -3   7   1        464.27        537.41        13.27 o
  -2   7   1         54.40         60.90         3.82 o
  -1   7   1          1.41          2.96         1.57 o
   0   7   1          3.39          3.08         1.71 o
   1   7   1          8.13         11.51         2.62 o
   2   7   1          4.76          6.75         2.33 o
   3   7   1         15.09         14.52         2.60 o
   4   7   1        105.81        111.30         4.94 o
   5   7   1        149.11        144.43         4.46 o
  -4   8   1         28.47         24.15         4.23 o
  -3   8   1        369.01        390.35        16.01 o
  -2   8   1        174.78        184.91         7.69 o
  -1   8   1          4.80          4.89         2.13 o
   0   8   1         10.49          8.94         2.53 o
   1   8   1         23.82         24.17         3.62 o
   2   8   1          0.36          0.33         1.91 o
   3   8   1         38.44         39.94         3.98 o
   4   8   1          4.48          7.47         2.31 o
  -2   9   1         63.01         72.04         6.71 o
  -1   9   1          0.43          3.51         2.67 o
   0   9   1          3.27          2.25         4.20 o
   1   9   1          0.97          2.05         1.38 o
   2   9   1         39.58         37.61        14.69 o
  -6   0   2        171.86        163.85         9.94 o
  -4   0   2         47.95         58.77         4.98 o
  -2   0   2        756.81        790.26        17.05 o
   0   0   2       3014.32       2855.53        46.22 o
   2   0   2       5674.49       6066.85       150.94 o
   4   0   2         47.69         57.75         4.50 o
   6   0   2        289.40        301.25        15.21 o
  -7   1   2         89.19         96.14         4.31 o
  -6   1   2        456.20        482.37         9.16 o
  -5   1   2        488.34        482.60         8.31 o
  -4   1   2         21.50         25.07         3.06 o
  -3   1   2        227.22        238.60         5.42 o
  -2   1   2        114.67        109.61         1.83 o
  -1   1   2        107.58        116.37         1.95 o
   0   1   2        100.78         88.49         2.26 o
   1   1   2        602.74        564.21         7.22 o
   2   1   2         24.44         28.43         1.14 o
   3   1   2         98.89         98.64         4.65 o
   4   1   2         59.56         62.87         3.22 o
   5   1   2         22.56         25.93         3.18 o
   6   1   2        114.42        108.12         4.26 o
   7   1   2        142.43        143.19         5.96 o
  -7   2   2         90.59         94.27         7.06 o
  -6   2   2        184.86        182.38         5.06 o
  -5   2   2        405.02        386.30        17.15 o
  -4   2   2         89.44         81.28         4.91 o
  -3   2   2        157.31        169.78         4.66 o
  -2   2   2        151.85        136.40         2.14 o
  -1   2   2        527.28        515.22         6.01 o
   0   2   2       9667.45       9652.96       118.03 o
   1   2   2       2396.02       2454.00        13.70 o
   2   2   2         14.26         17.28         1.14 o
   3   2   2        532.06        550.40        11.02 o
   4   2   2        122.87        129.18         4.97 o
   5   2   2          5.23          5.96         4.13 o
   6   2   2          1.30          2.76         1.94 o
   7   2   2         23.49         24.72         3.06 o
  -7   3   2        165.76        161.93         8.02 o
  -6   3   2        123.84        137.26         5.18 o
  -5   3   2         69.65         67.92         3.47 o
  -4   3   2        103.49         98.33         3.41 o
  -3   3   2          1.74          2.88         1.11 o
  -2   3   2         72.43         67.86         3.23 o
  -1   3   2        434.43        435.72         4.88 o
   0   3   2         96.08         86.22         1.48 o
   1   3   2         52.02         53.72         1.21 o
   2   3   2         61.56         57.72         1.52 o
   3   3   2         68.36         58.62         2.85 o
   4   3   2          2.68          6.90         1.97 o
   5   3   2         32.87         40.70         2.97 o
   6   3   2          1.58          5.66         2.02 o
   7   3   2         38.54         41.71         4.19 o
  -7   4   2          0.91          6.11         3.99 o
  -6   4   2        124.62        139.56         5.93 o
  -5   4   2          5.85          2.21         2.51 o
  -4   4   2        524.35        529.68        17.29 o
  -3   4   2        287.68        288.74        11.68 o
  -2   4   2        110.40        111.28         4.31 o
  -1   4   2       3366.24       3723.56        47.59 o
   0   4   2        186.98        170.85         2.87 o
   1   4   2          2.25          2.82         1.33 o
   2   4   2         23.07         24.51         3.70 o
   3   4   2         35.22         36.84         2.46 o
   4   4   2        250.81        255.60         5.06 o
   5   4   2         25.80         26.21         2.51 o
   6   4   2         33.30         36.60         4.61 o
   7   4   2          0.06          4.04         2.65 o
  -6   5   2          2.19          0.16         3.43 o
  -5   5   2          0.22          2.52         2.46 o
  -4   5   2        283.21        293.50         7.85 o
  -3   5   2         60.75         65.11         6.94 o
  -2   5   2          3.94          3.02         1.91 o
  -1   5   2        127.55        119.11         8.77 o
   0   5   2         15.49         15.46         1.12 o
   1   5   2         15.84         15.96         1.29 o
   2   5   2          0.18          1.75         0.75 o
   3   5   2         10.19         10.47         2.30 o
   4   5   2         49.35         42.27         3.15 o
   5   5   2         37.74         40.77         3.65 o
   6   5   2         71.07         91.37         5.29 o
  -6   6   2         22.37         22.93         3.28 o
  -5   6   2          0.06          2.87         6.34 o
  -4   6   2         53.28         57.40         5.70 o
  -3   6   2        106.36        104.88         5.13 o
  -2   6   2        894.58        992.87        35.79 o
  -1   6   2         79.93         79.99         5.73 o
   0   6   2         16.53         13.70         1.17 o
   1   6   2         18.07         14.91         2.04 o
   2   6   2         79.30         77.74         2.70 o
   3   6   2          1.47          2.26         3.05 o
   4   6   2          7.34          6.62         2.35 o
   5   6   2         63.00         67.70         3.38 o
   6   6   2         13.23         11.03         4.84 o
  -5   7   2          1.76          2.82         2.29 o
  -4   7   2          7.78         10.97         2.39 o
  -3   7   2        193.18        201.60         8.77 o
  -2   7   2          6.89          4.56         1.78 o
  -1   7   2         24.61         23.45         4.12 o
   0   7   2         19.04         19.07         2.81 o
   1   7   2          1.03          1.62         1.16 o
   2   7   2         10.35          8.98         1.82 o
   3   7   2         25.78         29.94         3.11 o
   4   7   2         64.52         64.06         4.39 o
   5   7   2          2.73          8.27         3.73 o
  -4   8   2         10.89          8.63         3.35 o
  -3   8   2        159.05        156.76         6.66 o
  -2   8   2        281.32        268.77         5.36 o
  -1   8   2          2.79          3.35         1.46 o
   0   8   2         95.86         90.53         6.85 o
   1   8   2         19.31         18.17         7.65 o
   2   8   2         20.03         21.36         2.41 o
   3   8   2        154.77        164.60         6.55 o
   4   8   2          6.06         11.16         7.42 o
  -2   9   2         38.39         43.40         9.98 o
  -1   9   2          1.27          4.34         2.22 o
   0   9   2         19.37         19.16         6.45 o
   1   9   2          0.70          5.51         2.78 o
   2   9   2          4.93          4.32         2.59 o
  -7   0   3         61.14         70.60         5.04 o
  -5   0   3       1801.62       1813.61        16.14 o
  -3   0   3        402.74        470.35        28.02 o
  -1   0   3        133.42        138.05         2.04 o
   1   0   3      10356.93       9067.80       183.45 o
   3   0   3       1417.35       1619.69        32.53 o
   5   0   3        191.25        201.04        14.02 o
   7   0   3         19.65         17.55         5.05 o
  -7   1   3         38.53         40.99         3.57 o
  -6   1   3        271.07        276.84        14.92 o
  -5   1   3        490.76        496.96         9.80 o
  -4   1   3        270.47        256.02         8.59 o
  -3   1   3         89.00         85.21         2.82 o
  -2   1   3        310.02        318.07         3.96 o
  -1   1   3         25.48         22.05         1.24 o
   0   1   3         61.31         45.77         0.91 o
   1   1   3         47.48         42.96         1.71 o
   2   1   3        142.98        148.71         2.63 o
   3   1   3        166.62        182.45         7.38 o
   4   1   3          0.49          2.18         2.09 o
   5   1   3         60.11         55.58         3.19 o
   6   1   3         11.12         14.82         2.96 o
   7   1   3         19.93         19.33         3.02 o
  -7   2   3         13.95          9.80         2.52 o
  -6   2   3        166.14        167.62         7.63 o
  -5   2   3        113.61        119.51         7.28 o
  -4   2   3        735.61        688.94        31.80 o
  -3   2   3          0.04          0.76         1.29 o
  -2   2   3        319.92        349.94         4.91 o
  -1   2   3        637.57        595.80         4.60 o
   0   2   3       2111.80       2084.52        16.31 o
   1   2   3       2193.57       2178.55        21.09 o
   2   2   3       2074.65       2212.48        22.63 o
   3   2   3        437.13        490.14         6.23 o
   4   2   3         11.56         21.76         3.53 o
   5   2   3          1.26         -1.34         1.94 o
   6   2   3          3.09          8.39         2.01 o
   7   2   3         22.70         26.01         3.87 o
  -7   3   3         90.59         95.22         6.23 o
  -6   3   3          2.83          3.75         2.02 o
  -5   3   3         90.19         84.98         4.30 o
  -4   3   3        664.38        628.25        10.60 o
  -3   3   3        238.29        230.42         5.03 o
  -2   3   3         28.41         26.29         2.40 o
  -1   3   3         16.14         21.17         1.63 o
   0   3   3          4.74          3.95         0.83 o
   1   3   3         14.88         15.70         1.02 o
   2   3   3          1.57          2.59         1.31 o
   3   3   3         29.43         27.13         2.23 o
   4   3   3          1.63          1.02         1.88 o
   5   3   3         11.73         11.24         2.54 o
   6   3   3         15.31         16.53         2.61 o
   7   3   3         32.96         33.90         3.80 o
  -7   4   3         57.00         58.04         5.01 o
  -6   4   3         24.29         27.19         4.24 o
  -5   4   3          1.18          7.16         2.61 o
  -4   4   3        110.34        114.72         5.61 o
  -3   4   3        151.39        149.57         8.38 o
  -2   4   3        399.96        427.60         9.28 o
  -1   4   3        496.98        528.38        10.93 o
   0   4   3          6.41         10.73         1.15 o
   1   4   3        174.50        174.62         2.59 o
   2   4   3        244.94        235.57         5.20 o
   3   4   3         10.05         10.40         1.78 o
   4   4   3         63.32         68.03         4.13 o
   5   4   3        126.09        125.40         5.65 o
   6   4   3         15.97         20.44         3.58 o
   7   4   3          2.33          5.15         4.34 o
  -6   5   3          5.09          2.64         2.67 o
  -5   5   3          2.34         11.35         3.35 o
  -4   5   3         76.00         83.26         5.18 o
  -3   5   3        347.18        327.69        15.59 o
  -2   5   3         31.11         37.06         3.66 o
  -1   5   3         12.34         10.58         1.71 o
   0   5   3          6.05          8.52         1.24 o
   1   5   3         81.15         84.45         3.44 o
   2   5   3         44.79         44.61         2.25 o
   3   5   3          3.23          2.68         0.89 o
   4   5   3          2.21          3.97         1.36 o
   5   5   3         27.74         17.44         4.52 o
   6   5   3         34.88         36.96         4.71 o
  -6   6   3         34.85         35.11         5.67 o
  -5   6   3          2.96         -0.26         2.55 o
  -4   6   3         56.93         58.69         4.81 o
  -3   6   3        240.75        230.19         7.12 o
  -2   6   3        390.98        395.49        11.49 o
  -1   6   3          5.81          7.56         2.05 o
   0   6   3         20.94         21.11         1.75 o
   1   6   3         27.44         24.76         1.67 o
   2   6   3          0.20          2.28         0.94 o
   3   6   3        115.41        114.89         5.36 o
   4   6   3         42.64         29.31         4.16 o
   5   6   3          5.13          6.13         2.36 o
   6   6   3         12.98          9.74         4.11 o
  -5   7   3          6.20          5.53         4.07 o
  -4   7   3          5.41          9.25         3.20 o
  -3   7   3         26.86         22.98         3.25 o
  -2   7   3         11.42          9.57         2.56 o
  -1   7   3        203.77        199.20         5.13 o
   0   7   3         32.68         33.72         2.79 o
   1   7   3          0.37          1.72         1.58 o
   2   7   3         31.98         35.12         2.82 o
   3   7   3          0.00          3.49         2.43 o
   4   7   3          9.77         12.68         4.98 o
   5   7   3          4.68          7.37         2.99 o
  -4   8   3          0.00          0.95         2.19 o
  -3   8   3        285.07        266.66        10.42 o
  -2   8   3         16.65         13.03         2.63 o
  -1   8   3         58.76         51.79         9.00 o
   0   8   3         83.42         71.31         6.95 o
   1   8   3         14.88         11.38         3.38 o
   2   8   3         16.49         18.02         2.16 o
   3   8   3         16.73         11.93         3.59 o
   4   8   3        120.34        121.47         9.59 o
  -2   9   3         79.67         80.78         9.00 o
  -1   9   3         44.64         43.56         9.27 o
   0   9   3         30.85         13.76         6.84 o
   1   9   3          4.07         10.66         5.39 o
   2   9   3          0.20         -0.80         3.98 o
  -6   0   4        523.09        516.73        17.08 o
  -4   0   4         99.19         82.11        14.09 o
  -2   0   4        107.55        110.45         3.01 o
   0   0   4         19.49         17.08         1.40 o
   2   0   4        140.10        131.55         2.73 o
   4   0   4         15.82         17.19         4.21 o
   6   0   4          0.03          5.89         3.04 o
  -7   1   4         29.05         29.02         3.91 o
  -6   1   4        361.81        374.25         7.59 o
  -5   1   4        190.03        179.73         5.22 o
  -4   1   4         21.75         24.12         2.67 o
  -3   1   4        209.74        223.08         4.67 o
  -2   1   4          0.23          1.55         0.83 o
  -1   1   4        544.58        600.08         4.03 o
   0   1   4         68.99         61.51         1.29 o
   1   1   4       1031.97       1026.22        10.86 o
   2   1   4        123.50        126.35         3.13 o
   3   1   4        114.74        110.57         2.64 o
   4   1   4          1.15          1.09         2.12 o
   5   1   4         68.60         63.30         3.50 o
   6   1   4        180.20        163.28         4.34 o
   7   1   4          4.99          5.43         2.10 o
  -7   2   4         12.27          9.72         2.98 o
  -6   2   4         31.04         31.08         3.20 o
  -5   2   4          0.45          3.70         2.08 o
  -4   2   4        134.92        121.71         5.07 o
  -3   2   4          2.14          0.24         1.01 o
  -2   2   4        199.84        248.15         3.84 o
  -1   2   4         77.38         78.59         1.32 o
   0   2   4         61.53         60.16         1.02 o
   1   2   4        817.84        809.21         7.54 o
   2   2   4        809.22        857.28         8.39 o
   3   2   4          7.02          4.39         1.74 o
   4   2   4        254.19        258.89         8.20 o
   5   2   4         22.53         17.88         2.48 o
   6   2   4        264.94        263.98         8.60 o
   7   2   4          4.00          3.54         2.04 o
  -7   3   4         59.85         60.64         8.27 o
  -6   3   4         65.86         60.98         4.13 o
  -5   3   4         57.33         57.10         4.13 o
  -4   3   4        854.20        819.52        13.52 o
  -3   3   4          3.40          3.12         0.85 o
  -2   3   4         45.61         42.46         2.34 o
  -1   3   4        277.66        295.85         4.19 o
   0   3   4          7.36          7.50         0.82 o
   1   3   4        144.40        129.52         2.82 o
   2   3   4         19.20         18.73         2.07 o
   3   3   4         89.36         85.01         2.16 o
   4   3   4        102.28         89.19         4.19 o
   5   3   4         47.76         38.62         3.02 o
   6   3   4         11.96         13.12         2.57 o
   7   3   4        163.63        172.09         5.07 o
  -7   4   4         56.00         41.27        11.38 o
  -6   4   4        220.72        226.19         6.04 o
  -5   4   4         40.40         34.40         4.17 o
  -4   4   4         45.61         45.30         2.80 o
  -3   4   4        101.89         96.27         4.54 o
  -2   4   4         62.51         65.91         3.48 o
  -1   4   4       1405.91       1406.19        48.10 o
   0   4   4        285.96        284.79         3.59 o
   1   4   4        750.71        792.34        13.41 o
   2   4   4        602.36        653.54         6.29 o
   3   4   4         37.86         33.71         1.98 o
   4   4   4          9.82          8.77         2.17 o
   5   4   4         20.71         17.33         2.52 o
   6   4   4         21.28         23.95         3.43 o
  -6   5   4          3.45          4.35         2.99 o
  -5   5   4          7.23          8.83         2.89 o
  -4   5   4         14.16         13.85         3.62 o
  -3   5   4        313.46        318.21         7.49 o
  -2   5   4         69.47         78.00         6.42 o
  -1   5   4        203.47        233.44         8.94 o
   0   5   4         16.12         14.95         1.37 o
   1   5   4        106.62         99.45         3.38 o
   2   5   4         56.32         52.90         2.46 o
   3   5   4          2.33          4.34         1.59 o
   4   5   4          1.88          6.21         2.33 o
   5   5   4          0.59          5.42         2.68 o
   6   5   4         26.19         23.79         3.20 o
  -5   6   4          2.58          4.19         3.69 o
  -4   6   4         10.60          7.98         2.80 o
  -3   6   4         16.96         16.52         2.97 o
  -2   6   4        618.14        645.48        17.51 o
  -1   6   4        750.03        810.23        13.34 o
   0   6   4        746.93        802.53        10.69 o
   1   6   4          0.80          1.11         1.33 o
   2   6   4         12.46         13.64         3.01 o
   3   6   4        133.48        124.94         3.89 o
   4   6   4          3.72          1.82         2.04 o
   5   6   4          5.81          5.05         5.55 o
  -5   7   4          9.18         12.43         3.13 o
  -4   7   4         12.60         15.37         5.52 o
  -3   7   4          9.85         11.33         3.18 o
  -2   7   4        134.87        144.48         6.10 o
  -1   7   4          0.60          3.40         1.53 o
   0   7   4          0.78         -0.65         0.85 o
   1   7   4         14.07         16.30         2.58 o
   2   7   4          0.50         -0.59         1.71 o
   3   7   4          3.26          1.57         1.65 o
   4   7   4          0.70          8.61         4.00 o
   5   7   4          9.08          8.15         3.27 o
  -4   8   4          2.55          3.89         2.43 o
  -3   8   4        159.83        145.84         7.23 o
  -2   8   4        255.44        243.25         7.77 o
  -1   8   4         52.24         57.18         8.75 o
   0   8   4         90.24         84.29         9.75 o
   1   8   4          1.23          2.69         1.91 o
   2   8   4         35.14         32.76         2.39 o
   3   8   4          0.80          0.87         2.44 o
   4   8   4         56.32         57.10         6.33 o
  -2   9   4         28.31         39.44        14.56 o
  -1   9   4          5.23          3.05         1.77 o
   0   9   4          0.02          4.30         3.08 o
   1   9   4          1.49          3.67         4.56 o
   2   9   4          5.35          3.17         2.81 o
  -7   0   5         13.01         15.69         3.87 o
  -5   0   5        421.82        360.61        69.13 o
  -3   0   5       1396.74       1561.24        87.04 o
  -1   0   5        502.25        504.83         4.80 o
   1   0   5       3900.26       3277.53        53.14 o
   3   0   5       1428.25       1578.32        31.66 o
   5   0   5         25.61         27.91         4.71 o
   7   0   5          4.49          5.55         4.14 o
  -7   1   5          6.21          4.19         2.45 o
  -6   1   5        102.43        109.57         7.57 o
  -5   1   5        891.63        898.71        20.55 o
  -4   1   5       1039.02       1022.46        29.54 o
  -3   1   5        258.06        267.80         4.52 o
  -2   1   5          7.73          6.93         1.17 o
  -1   1   5          6.22          4.36         0.84 o
   0   1   5        520.08        501.45         4.57 o
   1   1   5         56.96         61.17         1.14 o
   2   1   5          4.32          6.16         1.34 o
   3   1   5        124.92        137.14         4.82 o
   4   1   5          1.92          5.28         2.51 o
   5   1   5          0.02          3.79         2.04 o
   6   1   5          0.80          0.55         2.14 o
   7   1   5         17.32         11.80         3.96 o
  -7   2   5         41.16         44.55         4.43 o
  -6   2   5        181.08        174.54         6.92 o
  -5   2   5        663.18        644.05        15.29 o
  -4   2   5        399.62        408.17         9.70 o
  -3   2   5         87.68         90.10         3.06 o
  -2   2   5       1049.50       1123.63        15.57 o
  -1   2   5        685.31        708.31         6.30 o
   0   2   5         57.05         49.62         1.54 o
   1   2   5         50.12         53.10         1.23 o
   2   2   5         71.34         68.28         2.07 o
   3   2   5         54.86         50.57         1.83 o
   4   2   5         23.19         23.49         3.10 o
   5   2   5         16.50         12.44         2.13 o
   6   2   5         16.16         13.89         2.45 o
   7   2   5          0.62          3.26         1.96 o
  -7   3   5         90.45         90.30         7.07 o
  -6   3   5        220.01        220.87         6.78 o
  -5   3   5         27.24         28.08         2.84 o
  -4   3   5         16.95         16.59         1.70 o
  -3   3   5         57.66         47.19         2.61 o
  -2   3   5        201.18        207.53         3.53 o
  -1   3   5         11.19          9.84         1.16 o
   0   3   5        114.28        110.42         2.37 o
   1   3   5        237.77        244.61         3.04 o
   2   3   5        143.30        153.19         3.92 o
   3   3   5          2.08          1.04         0.89 o
   4   3   5         13.95         14.65         2.23 o
   5   3   5         80.41         75.78         3.44 o
   6   3   5         51.96         43.00         3.89 o
   7   3   5          2.04          7.56         1.86 o
  -6   4   5         36.61         32.28         6.75 o
  -5   4   5         62.93         55.25         5.20 o
  -4   4   5        167.56        137.11         4.20 o
  -3   4   5        168.12        167.92         5.23 o
  -2   4   5         34.29         39.70         5.33 o
  -1   4   5         45.95         46.73         1.97 o
   0   4   5        257.52        278.09         4.02 o
   1   4   5       1078.37       1143.03         8.71 o
   2   4   5          8.07          6.58         1.11 o
   3   4   5         96.98         88.90         5.36 o
   4   4   5        184.04        184.92         5.53 o
   5   4   5          0.03          4.62         1.66 o
   6   4   5         60.10         62.23         5.78 o
  -6   5   5          7.78         10.65         2.77 o
  -5   5   5         12.72          8.53         2.35 o
  -4   5   5          1.58          8.02         2.40 o
  -3   5   5         14.10         17.58         3.11 o
  -2   5   5          0.25          0.64         3.48 o
  -1   5   5        147.17        143.00         6.14 o
   0   5   5          0.16          2.90         1.98 o
   1   5   5         31.87         25.49         1.83 o
   2   5   5         24.53         19.68         1.35 o
   3   5   5          0.99          2.77         2.17 o
   4   5   5        194.16        196.71         4.33 o
   5   5   5         15.93         18.36         5.76 o
   6   5   5          6.10          8.44         3.88 o
  -5   6   5          3.42          9.02         3.28 o
  -4   6   5         22.84         27.43         3.93 o
  -3   6   5          3.31          4.22         2.18 o
  -2   6   5         52.04         47.80         6.69 o
  -1   6   5          1.40          6.24         4.40 o
   0   6   5          1.80          2.14         1.19 o
   1   6   5         65.42         80.11         3.68 o
   2   6   5         31.12         33.84         2.14 o
   3   6   5        124.78        126.92         8.89 o
   4   6   5          0.45          2.14         1.88 o
   5   6   5          2.59          4.56         2.42 o
  -5   7   5          0.00          4.92         3.98 o
  -4   7   5          5.48          8.11         2.86 o
  -3   7   5         11.23          9.81         3.27 o
  -2   7   5         15.35          9.44         2.20 o
  -1   7   5         15.52         13.98         3.00 o
   0   7   5         10.82         10.89         4.09 o
   1   7   5         38.34         40.23         2.25 o
   2   7   5         39.96         37.29         5.84 o
   3   7   5         71.64         63.31         6.41 o
   4   7   5          0.44          4.76         3.31 o
   5   7   5         24.34         24.11         5.09 o
  -4   8   5         10.89         16.88         4.61 o
  -3   8   5         62.05         53.51         8.24 o
  -2   8   5        173.07        164.50         6.83 o
  -1   8   5          0.30         -0.87         2.67 o
   0   8   5          7.05          5.05         1.59 o
   1   8   5         33.77         38.58         4.79 o
   2   8   5          0.03          3.52         1.72 o
   3   8   5         45.46         44.91         5.64 o
  -2   9   5         53.59         55.45        16.14 o
  -1   9   5         15.54         19.25         4.84 o
   0   9   5         13.21         10.04         5.61 o
   1   9   5          0.74          5.14         3.90 o
   2   9   5          0.33          5.72         4.46 o
  -6   0   6          0.33          3.66         3.10 o
  -4   0   6        209.57        201.96        10.18 o
  -2   0   6       2173.49       2480.81        41.29 o
   0   0   6       1935.50       1968.23        30.48 o
   2   0   6        423.25        426.71         6.17 o
   4   0   6          8.36          5.57         2.67 o
   6   0   6        491.29        517.68        21.00 o
  -7   1   6         72.39         71.05         4.43 o
  -6   1   6         33.30         27.65         3.55 o
  -5   1   6        149.82        141.58         7.85 o
  -4   1   6         95.03         92.43         5.70 o
  -3   1   6        147.00        131.51         5.64 o
  -2   1   6         26.02         27.53         2.08 o
  -1   1   6         79.61         88.68         2.43 o
   0   1   6        140.46        125.09         1.90 o
   1   1   6       1203.63       1229.85        13.42 o
   2   1   6         24.21         21.01         1.42 o
   3   1   6        128.43        133.83         2.53 o
   4   1   6          1.77          2.09         1.92 o
   5   1   6          6.79          4.88         2.25 o
   6   1   6        105.91         94.68         4.73 o
   7   1   6         90.10         92.91         4.76 o
  -7   2   6          0.00         -0.63         3.07 o
  -6   2   6        287.39        287.63        10.11 o
  -5   2   6         29.37         32.41         3.75 o
  -4   2   6          0.87          3.54         1.77 o
  -3   2   6        340.02        350.54         4.95 o
  -2   2   6        335.58        367.58         5.31 o
  -1   2   6         58.33         63.63         1.54 o
   0   2   6        107.27        104.05         1.75 o
   1   2   6        303.30        316.98         4.79 o
   2   2   6        902.68        955.91        12.64 o
   3   2   6        280.35        301.71         3.44 o
   4   2   6         12.18         17.00         2.55 o
   5   2   6        213.08        199.73         5.27 o
   6   2   6         35.41         36.25         3.26 o
   7   2   6         35.86         33.55         3.43 o
  -7   3   6        131.60        127.17         6.29 o
  -6   3   6        320.95        310.28         8.08 o
  -5   3   6          0.01          3.78         1.71 o
  -4   3   6         66.84         55.03         6.26 o
  -3   3   6        204.35        190.24         5.55 o
  -2   3   6        326.09        325.78         4.50 o
  -1   3   6        132.97        138.07         2.30 o
   0   3   6        220.49        229.69         5.36 o
   1   3   6        200.14        192.94         3.06 o
   2   3   6        102.93         94.32         2.41 o
   3   3   6          7.11          7.68         1.21 o
   4   3   6         11.20         13.20         2.98 o
   5   3   6         82.64         81.19         3.99 o
   6   3   6          8.12         10.23         2.24 o
   7   3   6         74.70         82.20         4.63 o
  -6   4   6         44.73         43.33         5.31 o
  -5   4   6          7.55          1.02         3.02 o
  -4   4   6         69.06         66.43         4.37 o
  -3   4   6          0.77          5.51         3.36 o
  -2   4   6         25.02         27.67         2.66 o
  -1   4   6        124.43        121.63         2.05 o
   0   4   6         46.17         45.72         1.43 o
   1   4   6          0.57          0.93         0.51 o
   2   4   6        333.42        371.11         9.70 o
   3   4   6        123.24        118.79         2.91 o
   4   4   6         10.88         20.87         2.22 o
   5   4   6         10.90          7.46         2.06 o
   6   4   6          1.47          4.75         3.52 o
  -6   5   6          0.02          4.45         2.80 o
  -5   5   6         52.82         46.27         4.61 o
  -4   5   6         11.03         10.04         2.62 o
  -3   5   6         47.25         48.69         3.68 o
  -2   5   6         68.46         58.00         4.74 o
  -1   5   6          0.44          1.06         1.01 o
   0   5   6        134.79        134.05         3.44 o
   1   5   6          6.27          6.30         1.63 o
   2   5   6         37.36         38.90         2.62 o
   3   5   6          0.00          3.75         1.80 o
   4   5   6          2.83          3.08         1.31 o
   5   5   6         54.93         43.37         9.61 o
   6   5   6          6.48         13.42         5.54 o
  -5   6   6         99.35         93.41        10.66 o
  -4   6   6          8.09          8.65         2.71 o
  -3   6   6          3.90          3.37         1.97 o
  -2   6   6          4.83          7.10         2.54 o
  -1   6   6         98.34         96.87         5.08 o
   0   6   6         49.08         48.05         1.98 o
   1   6   6        197.70        202.47         5.36 o
   2   6   6        105.96        106.53         4.05 o
   3   6   6          1.81          3.86         1.17 o
   4   6   6         15.06          5.86         3.26 o
   5   6   6        224.42        224.17        12.84 o
  -4   7   6          0.94          4.97         2.41 o
  -3   7   6          2.78          4.19         2.21 o
  -2   7   6        103.04        109.65         5.23 o
  -1   7   6         20.30         21.35         3.99 o
   0   7   6         18.67         17.25         2.62 o
   1   7   6          5.02          4.90         1.37 o
   2   7   6         14.58          5.63         3.67 o
   3   7   6          1.29          2.00         5.75 o
   4   7   6         42.26         48.26         5.60 o
  -3   8   6         61.75         51.30         6.88 o
  -2   8   6         39.79         30.33         4.43 o
  -1   8   6          0.38          1.70         1.70 o
   0   8   6        202.47        198.56         5.45 o
   1   8   6          0.98          2.69         4.46 o
   2   8   6          0.25          0.47         1.74 o
   3   8   6         32.84         31.86         5.57 o
  -1   9   6          7.37          7.30         3.97 o
   0   9   6         18.32         17.17         7.64 o
   1   9   6          1.08          0.72         2.18 o
  -7   0   7         37.17         39.15         5.35 o
  -5   0   7        617.51        612.79        20.82 o
  -3   0   7        386.57        463.46         8.34 o
  -1   0   7        217.25        206.06         4.65 o
   3   0   7        340.65        339.16         7.62 o
   5   0   7        165.06        179.97         6.80 o
   7   0   7         25.92         26.43         5.24 o
  -7   1   7         14.83         16.22         3.06 o
  -6   1   7          3.29          4.95         1.80 o
  -5   1   7         49.56         53.34         4.62 o
  -4   1   7          0.14          4.19         2.07 o
  -3   1   7        197.48        209.23         3.95 o
  -2   1   7        128.94        130.88         3.89 o
  -1   1   7         42.22         40.59         1.94 o
   0   1   7       1336.62       1406.48        19.13 o
   1   1   7        170.27        161.30         2.22 o
   2   1   7        172.58        172.74         3.48 o
   3   1   7         13.98         11.70         1.87 o
   4   1   7         42.09         45.78         2.97 o
   5   1   7         27.72         31.85         4.84 o
   6   1   7        113.83        102.99         6.49 o
   7   1   7         38.51         31.55         3.18 o
  -7   2   7          9.47         19.62         7.49 o
  -6   2   7         33.65         31.28         3.74 o
  -5   2   7         38.88         37.87         3.93 o
  -4   2   7         80.41         72.17         3.85 o
  -3   2   7        422.39        429.55         5.15 o
  -2   2   7         81.36         75.87         2.84 o
  -1   2   7        105.37        128.19         2.02 o
   0   2   7        322.78        319.84         7.70 o
   1   2   7       1152.50       1270.76        16.24 o
   2   2   7        231.11        244.55         3.80 o
   3   2   7          0.58          0.78         1.18 o
   4   2   7          3.67          7.18         2.50 o
   5   2   7         23.80         20.65         2.67 o
   6   2   7         45.14         38.79         2.92 o
   7   2   7         33.05         31.82         3.03 o
  -7   3   7         41.63         46.67         5.78 o
  -6   3   7         35.49         43.31         6.33 o
  -5   3   7         37.16         33.03         4.76 o
  -4   3   7         61.89         64.13         5.36 o
  -3   3   7         20.32         20.95         1.81 o
  -2   3   7          1.20          2.68         1.11 o
  -1   3   7          5.39          4.81         1.33 o
   0   3   7        136.83        138.08         2.25 o
   1   3   7         84.12         81.31         3.72 o
   2   3   7        256.46        265.45         5.37 o
   3   3   7         54.86         54.46         1.80 o
   4   3   7         73.85         74.83         3.84 o
   5   3   7         51.33         40.13         2.64 o
   6   3   7         26.84         23.73         3.09 o
   7   3   7        132.50        157.18         7.88 o
  -6   4   7         94.77        100.47        11.34 o
  -5   4   7         86.42         81.26         5.98 o
  -4   4   7         20.81         26.70         4.97 o
  -3   4   7          5.35          6.46         2.71 o
  -2   4   7         21.91         22.09         4.20 o
  -1   4   7        669.40        685.46        10.79 o
   0   4   7          3.53          4.63         0.81 o
   1   4   7         17.09         19.19         2.37 o
   2   4   7         14.51         13.65         0.97 o
   3   4   7          6.23          4.03         1.36 o
   4   4   7        289.74        286.92         9.18 o
   5   4   7         14.66         19.04         2.48 o
   6   4   7          3.50          7.05         2.20 o
  -6   5   7        217.12        231.77         6.25 o
  -5   5   7         27.44         23.86         3.54 o
  -4   5   7          3.85          5.97         2.61 o
  -3   5   7         68.41         62.99         5.46 o
  -2   5   7          0.75         -0.34         2.08 o
  -1   5   7         24.15         25.11         1.44 o
   0   5   7         11.41         10.78         1.05 o
   1   5   7         35.86         30.00         1.66 o
   2   5   7         81.70         78.29         2.40 o
   3   5   7         64.46         63.97         5.38 o
   4   5   7         66.44         59.22         3.97 o
   5   5   7          1.14          3.18         5.87 o
   6   5   7         44.73         38.22         7.47 o
  -5   6   7        122.40        138.30        19.32 o
  -4   6   7         17.82         19.59         3.41 o
  -3   6   7         14.11         11.62         2.67 o
  -2   6   7         20.94         17.67         3.72 o
  -1   6   7          4.77          2.82         2.19 o
   0   6   7          5.73          5.83         1.26 o
   1   6   7        122.49        114.55         3.81 o
   2   6   7         21.89         17.94         3.05 o
   3   6   7        133.32        136.27         4.12 o
   4   6   7         31.50         33.00         4.18 o
   5   6   7        181.63        187.07        10.79 o
  -4   7   7          0.01          3.16         2.32 o
  -3   7   7          0.61          2.74         2.95 o
  -2   7   7         37.10         40.75         3.51 o
  -1   7   7          0.55          2.39         2.92 o
   0   7   7         13.48         14.29         2.58 o
   1   7   7          3.92          4.04         1.07 o
   2   7   7          0.03          3.76         2.44 o
   3   7   7          0.98          3.72         3.59 o
   4   7   7         20.69         22.61         4.57 o
  -3   8   7          8.25          6.80         2.70 o
  -2   8   7        118.61        106.43         8.23 o
  -1   8   7          4.60          5.53         1.54 o
   0   8   7         86.38         90.98         9.63 o
   1   8   7          1.15          4.65         5.52 o
   2   8   7         26.67         28.20        12.64 o
   3   8   7         63.59         53.51         6.93 o
  -1   9   7          1.39          5.54         4.18 o
   0   9   7          0.37          2.51         3.07 o
   1   9   7         10.35          7.99         4.61 o
  -6   0   8          0.14          6.64         3.29 o
  -4   0   8          8.44          8.87         6.32 o
  -2   0   8        478.87        526.19        11.69 o
   0   0   8        368.51        451.39         6.52 o
   2   0   8         16.67         11.95         3.27 o
   4   0   8          1.14          3.60         8.13 o
   6   0   8          0.26         -0.30         3.06 o
  -7   1   8         94.39         95.47         5.60 o
  -6   1   8          1.95          4.49         2.56 o
  -5   1   8         27.43         28.45         2.87 o
  -4   1   8          0.89          5.48         2.55 o
  -3   1   8        388.90        366.02         6.02 o
  -2   1   8         46.43         46.58         2.46 o
  -1   1   8        110.06        106.70         1.87 o
   0   1   8         68.23         73.82         1.88 o
   1   1   8         16.89         12.09         1.86 o
   2   1   8         77.66         77.08         3.66 o
   3   1   8         70.12         68.92         2.72 o
   4   1   8         11.58         12.19         2.69 o
   5   1   8          4.99          1.97         1.99 o
   6   1   8          2.54          4.82         2.41 o
   7   1   8         13.77         10.57         2.42 o
  -7   2   8         40.50         51.40         7.60 o
  -6   2   8         20.15         12.13         3.19 o
  -5   2   8        116.76        101.01         4.31 o
  -4   2   8          7.87         15.67         4.64 o
  -3   2   8         89.71        109.42         6.36 o
  -2   2   8        305.32        312.67         4.19 o
  -1   2   8          0.30          1.11         1.12 o
   0   2   8        927.71        978.57        19.15 o
   1   2   8        268.25        295.25        12.26 o
   2   2   8         33.35         24.66         1.49 o
   3   2   8         83.62         77.89         2.72 o
   4   2   8        644.08        714.22        26.49 o
   5   2   8          2.26          2.50         1.88 o
   6   2   8         33.65         40.80         4.94 o
   7   2   8         74.02         86.63         4.78 o
  -6   3   8         10.80          7.03         2.94 o
  -5   3   8         15.39         18.29         3.83 o
  -4   3   8        100.85         97.17         8.01 o
  -3   3   8         84.54         69.98         2.38 o
  -2   3   8          0.00          2.45         1.11 o
  -1   3   8          5.92          3.97         0.81 o
   0   3   8        259.51        248.41         4.96 o
   1   3   8          4.32          4.19         2.20 o
   2   3   8        222.38        252.46        10.86 o
   3   3   8          9.95         10.18         1.00 o
   4   3   8        256.68        261.14         7.06 o
   5   3   8          9.33          7.11         2.17 o
   6   3   8         94.41         93.01         4.59 o
  -6   4   8         16.75         12.39         6.54 o
  -5   4   8         42.04         53.36         7.60 o
  -4   4   8        418.79        399.70         9.75 o
  -3   4   8         79.09         76.77         4.33 o
  -2   4   8          0.35          0.63         0.69 o
  -1   4   8        116.35        124.66         3.46 o
   0   4   8          1.83          1.62         0.83 o
   1   4   8          1.52          2.70         1.12 o
   2   4   8        368.98        378.15        11.42 o
   3   4   8         24.33         26.16         4.54 o
   4   4   8         64.98         65.16         5.26 o
   5   4   8        534.98        526.91        10.56 o
   6   4   8         51.04         52.46         4.07 o
  -6   5   8          2.75          4.48         2.52 o
  -5   5   8          0.74          4.81         5.63 o
  -4   5   8         36.01         35.36         4.12 o
  -3   5   8          1.08          4.02         2.23 o
  -2   5   8         25.97         25.55         3.33 o
  -1   5   8         13.08          9.60         1.18 o
   0   5   8         78.28         73.17         2.26 o
   1   5   8         14.02         13.69         1.69 o
   2   5   8         90.99         90.65         3.18 o
   3   5   8        166.96        175.16         7.50 o
   4   5   8          0.43          3.90         2.13 o
   5   5   8        438.18        439.32        28.89 o
   6   5   8         70.66         84.19         8.31 o
  -5   6   8          2.28          0.16         2.33 o
  -4   6   8         11.25         13.46         4.74 o
  -3   6   8        179.32        156.23         4.59 o
  -2   6   8         53.40         46.19         3.17 o
  -1   6   8         31.47         34.49         2.32 o
   0   6   8         19.81         20.39         2.14 o
   1   6   8         30.24         32.79         1.93 o
   2   6   8         11.36          9.36         2.26 o
   3   6   8         82.87         83.81         4.66 o
   4   6   8         16.88         15.50         5.11 o
   5   6   8         33.81         21.31         4.19 o
  -4   7   8          1.85          4.80         2.17 o
  -3   7   8         29.73         22.83         3.43 o
  -2   7   8          0.78          2.14         1.95 o
  -1   7   8          7.69          6.51         2.65 o
   0   7   8        104.92        110.63         6.81 o
   1   7   8          2.68          1.81         1.52 o
   2   7   8         12.06         11.61         3.49 o
   3   7   8         71.51         86.10        17.98 o
   4   7   8        174.64        169.69        10.70 o
  -3   8   8         11.34         12.74         3.09 o
  -2   8   8         87.67         98.16        24.64 o
  -1   8   8          3.24          5.55         2.93 o
   0   8   8         14.19         11.10         3.32 o
   1   8   8         36.42         28.73        11.40 o
   2   8   8          0.12          4.29         5.27 o
   3   8   8         41.86         35.70         4.54 o
  -7   0   9          1.37          0.12         3.04 o
  -5   0   9        366.72        336.49        11.87 o
  -3   0   9        472.02        482.14        20.18 o
  -1   0   9         66.52         65.31         2.33 o
   1   0   9       3706.20       4020.08        97.33 o
   3   0   9       1710.34       1831.85        83.98 o
   5   0   9          4.03          8.17         5.22 o
   7   0   9        202.80        209.30         7.15 o
  -7   1   9         11.12         11.22         2.47 o
  -6   1   9         52.05         55.62         5.29 o
  -5   1   9         37.17         36.24         3.69 o
  -4   1   9          1.58          8.21         2.46 o
  -3   1   9         11.53          9.69         3.19 o
  -2   1   9         59.21         57.99         2.58 o
  -1   1   9         12.09         11.08         1.31 o
   0   1   9         56.88         60.04         6.31 o
   1   1   9        183.01        186.08         3.21 o
   2   1   9       1719.18       1797.39        36.66 o
   3   1   9        543.94        552.07        14.22 o
   4   1   9        150.44        152.63         4.56 o
   5   1   9          1.23          1.73         1.91 o
   6   1   9         15.40         18.71         3.28 o
   7   1   9          1.37          3.64         2.93 o
  -7   2   9         17.33         19.13         3.93 o
  -6   2   9          6.07          3.16         2.13 o
  -5   2   9         71.34         71.63         5.59 o
  -4   2   9          0.05         -0.64         2.35 o
  -3   2   9          9.31          6.79         2.33 o
  -2   2   9          6.70          6.30         2.06 o
  -1   2   9         37.89         42.13         2.22 o
   0   2   9        773.96        811.37        24.69 o
   1   2   9          1.47          6.43         2.71 o
   2   2   9        902.49        990.89        11.03 o
   3   2   9        257.64        246.65         5.23 o
   4   2   9        329.98        341.59         9.04 o
   5   2   9         48.64         49.25         3.20 o
   6   2   9         27.39         31.69         5.49 o
  -6   3   9         72.54         75.45         5.23 o
  -5   3   9          2.75          4.10         2.26 o
  -4   3   9         21.73         17.00         3.13 o
  -3   3   9         75.25         69.38         3.15 o
  -2   3   9         27.31         23.26         1.61 o
  -1   3   9         43.65         43.99         1.73 o
   0   3   9        114.18        104.87         3.29 o
   1   3   9        256.40        269.21         8.95 o
   2   3   9         37.78         39.12         4.57 o
   3   3   9        115.24        118.97         7.73 o
   4   3   9         83.62         84.41         4.16 o
   5   3   9        104.26        101.77         5.05 o
   6   3   9          2.54          4.98         3.04 o
  -6   4   9        134.30        144.01         9.74 o
  -5   4   9         60.99         73.45         5.57 o
  -4   4   9          0.49          1.45         2.66 o
  -3   4   9        271.74        246.67         6.65 o
  -2   4   9         59.08         52.95         1.89 o
  -1   4   9        109.25        112.54         4.99 o
   0   4   9         93.00         91.78         3.00 o
   1   4   9         24.00         24.08         3.45 o
   2   4   9        101.67        109.09         4.59 o
   3   4   9          9.04         14.00         3.51 o
   4   4   9         22.07         23.76         3.19 o
   5   4   9         87.07         79.15         6.42 o
   6   4   9          1.71          8.67         2.96 o
  -5   5   9         22.55         25.91         4.64 o
  -4   5   9         11.49         18.82         7.45 o
  -3   5   9          7.53          3.57         2.19 o
  -2   5   9         25.01         24.55         1.80 o
  -1   5   9        105.13        104.86         3.16 o
   0   5   9         56.81         49.25         4.96 o
   1   5   9         27.08         25.40         2.00 o
   2   5   9          1.58         -0.16         2.15 o
   3   5   9          7.53          9.47         3.01 o
   4   5   9         17.51         14.69         3.30 o
   5   5   9         20.98         29.36         5.53 o
  -5   6   9         20.66         13.19         3.58 o
  -4   6   9         98.01         98.15         5.10 o
  -3   6   9        113.32         97.95         5.87 o
  -2   6   9          0.00          2.15         1.75 o
  -1   6   9          0.63          3.53         2.29 o
   0   6   9         11.67         11.56         1.88 o
   1   6   9         27.71         32.75         5.34 o
   2   6   9          6.74          3.45         2.21 o
   3   6   9          0.82          8.83         2.83 o
   4   6   9         50.39         51.80         8.99 o
   5   6   9         37.39         43.78         6.79 o
  -4   7   9          6.29          7.45         4.92 o
  -3   7   9         26.56         20.70         3.09 o
  -2   7   9          1.46          7.51         2.54 o
  -1   7   9         28.47         32.24         4.33 o
   0   7   9          0.99          7.24         3.11 o
   1   7   9          5.31          1.49         1.98 o
   2   7   9          7.08          7.75         1.81 o
   3   7   9         16.39         12.75         3.61 o
   4   7   9          9.74          5.79         7.38 o
  -3   8   9          0.76          3.50         2.21 o
  -2   8   9         11.91         11.66         3.68 o
  -1   8   9          0.83          2.50         2.92 o
   0   8   9        163.86        168.76        10.26 o
   1   8   9         11.56         17.44         8.66 o
   2   8   9          2.66         10.74         4.34 o
  -6   0  10          1.04         -0.50         3.57 o
  -4   0  10        154.50        134.36         5.40 o
  -2   0  10         69.66         73.02         4.16 o
   0   0  10         59.17         66.93         2.50 o
   2   0  10          9.44          4.49         1.25 o
   4   0  10        867.51        832.56        26.80 o
   6   0  10          6.59          4.80         3.12 o
  -7   1  10         13.44         15.10         3.31 o
  -6   1  10          2.19          3.95         2.29 o
  -5   1  10          0.62          5.89         2.27 o
  -4   1  10         30.40         30.88         2.96 o
  -3   1  10         45.73         43.15         4.88 o
  -2   1  10          1.83         -0.27         1.94 o
  -1   1  10          6.54          7.49         1.30 o
   0   1  10         50.95         47.17         2.42 o
   1   1  10        754.63        789.50        13.99 o
   2   1  10        127.34        128.97         3.05 o
   3   1  10         13.61         11.72         1.42 o
   4   1  10        263.37        266.01         8.94 o
   5   1  10          0.10         -0.30         2.61 o
   6   1  10         14.79         18.58         3.38 o
  -6   2  10         28.86         23.21         3.56 o
  -5   2  10          2.57          3.53         2.25 o
  -4   2  10        593.54        530.21        12.70 o
  -3   2  10        235.54        236.70         5.69 o
  -2   2  10          6.51          6.30         2.35 o
  -1   2  10          2.64          2.17         0.91 o
   0   2  10         20.90         29.85         3.74 o
   1   2  10         94.42        111.44         4.71 o
   2   2  10         13.25         13.77         2.91 o
   3   2  10         56.35         49.56         2.50 o
   4   2  10        212.45        216.17         6.42 o
   5   2  10         33.16         29.49         3.10 o
   6   2  10         37.80         37.21         4.31 o
  -6   3  10         82.58         99.49         8.95 o
  -5   3  10          3.73          1.29         1.74 o
  -4   3  10         57.39         47.81         3.85 o
  -3   3  10         18.47         22.00         3.69 o
  -2   3  10          1.22          3.16         1.47 o
  -1   3  10         35.37         30.37         1.76 o
   0   3  10        128.22        129.74         4.66 o
   1   3  10          8.20          8.40         2.65 o
   2   3  10        674.09        705.67        15.50 o
   3   3  10        274.48        256.08         8.38 o
   4   3  10         57.91         58.37         2.21 o
   5   3  10        140.64        158.76         6.75 o
   6   3  10          2.00          1.83         2.73 o
  -6   4  10          5.95          9.56         2.59 o
  -5   4  10          0.20          3.32         2.60 o
  -4   4  10         25.50         22.36         3.35 o
  -3   4  10        209.99        176.65         5.60 o
  -2   4  10         66.71         62.57         1.84 o
  -1   4  10        337.21        346.69        13.18 o
   0   4  10        207.79        217.39         4.30 o
   1   4  10        119.22        115.50         4.69 o
   2   4  10        172.44        170.15         5.70 o
   3   4  10         52.79         61.20         4.11 o
   4   4  10        186.91        189.43         5.48 o
   5   4  10        201.36        221.41         6.43 o
   6   4  10          0.05          2.11         2.25 o
  -5   5  10          3.72          5.14         2.38 o
  -4   5  10         21.89         24.93         3.60 o
  -3   5  10         58.63         61.20         4.10 o
  -2   5  10          6.81          5.59         1.16 o
  -1   5  10          1.31          0.82         1.15 o
   0   5  10         25.96         20.65         2.77 o
   1   5  10        140.45        153.84         7.73 o
   2   5  10         19.65         17.58         2.55 o
   3   5  10         87.75         84.95         5.52 o
   4   5  10         36.45         34.22         4.61 o
   5   5  10         22.16         19.15         3.34 o
  -5   6  10         16.12          6.84         2.72 o
  -4   6  10         41.20         32.20         4.10 o
  -3   6  10          5.93          8.55         3.13 o
  -2   6  10        329.20        331.43         7.52 o
  -1   6  10        552.53        610.11         7.43 o
   0   6  10        440.49        473.51         8.80 o
   1   6  10          1.08          2.99         1.99 o
   2   6  10          0.38          4.63         2.19 o
   3   6  10          8.72          9.79         2.64 o
   4   6  10         31.13         26.13         4.48 o
   5   6  10         85.40         78.66         6.40 o
  -4   7  10         13.84         11.39         2.57 o
  -3   7  10          0.36          5.13         2.99 o
  -2   7  10          0.23          5.06         3.89 o
  -1   7  10          3.66          1.83         2.72 o
   0   7  10         12.80         10.54         3.15 o
   1   7  10          2.32          2.09         1.25 o
   2   7  10          2.34          3.43         3.35 o
   3   7  10         21.09         22.98        11.02 o
   4   7  10         11.26          7.80         3.37 o
  -2   8  10        105.13         99.16         5.07 o
  -1   8  10         81.60         92.77         7.08 o
   0   8  10         89.34         96.79        14.05 o
   1   8  10        109.06         69.79        27.80 o
   2   8  10         17.38          5.69         4.90 o
  -5   0  11        253.96        219.81         8.01 o
  -3   0  11        479.30        482.56        14.16 o
  -1   0  11         44.09         31.61         2.97 o
   1   0  11          0.23          1.31         0.83 o
   5   0  11         80.16         83.88        14.69 o
  -6   1  11         48.67         47.87         5.17 o
  -5   1  11         81.54         76.19         3.85 o
  -4   1  11         78.97         63.38         3.82 o
  -3   1  11          0.25          0.95         2.16 o
  -2   1  11         18.10         15.24         3.85 o
  -1   1  11         62.73         65.11         3.01 o
   0   1  11        204.65        207.61         2.82 o
   1   1  11         95.07         94.64         1.68 o
   2   1  11        257.49        255.84         7.04 o
   3   1  11        204.01        205.62         7.80 o
   4   1  11         87.38         80.31         5.80 o
   5   1  11          3.94          5.66         1.75 o
   6   1  11          4.48          2.97         2.16 o
  -6   2  11         12.40         10.20         1.96 o
  -5   2  11         69.17         73.31         4.44 o
  -4   2  11        419.64        368.59         8.62 o
  -3   2  11         57.17         49.94         3.14 o
  -2   2  11        222.46        214.58         6.98 o
  -1   2  11         35.58         36.31         1.97 o
   0   2  11         71.67         62.96         1.71 o
   1   2  11        354.51        381.63        19.89 o
   2   2  11        449.75        438.69        11.16 o
   3   2  11        357.13        353.07         5.82 o
   4   2  11        206.68        212.41         9.02 o
   5   2  11        120.64        109.55         8.84 o
   6   2  11         54.85         55.97         4.36 o
  -6   3  11         31.24         23.31         2.94 o
  -5   3  11         12.18          9.75         3.85 o
  -4   3  11          0.00          6.95         3.08 o
  -3   3  11          2.87          6.11         2.38 o
  -2   3  11         26.63         23.96         2.35 o
  -1   3  11          3.66          4.24         1.29 o
   0   3  11          4.37          3.30         0.80 o
   1   3  11        326.04        329.49        12.55 o
   2   3  11        228.19        229.05         7.09 o
   3   3  11         13.53          5.51         2.98 o
   4   3  11          4.30          4.73         2.10 o
   5   3  11         72.70         74.08         4.02 o
   6   3  11         14.11         15.06         3.27 o
  -6   4  11          0.73          7.22         2.97 o
  -5   4  11         20.35         20.00         5.52 o
  -4   4  11        132.34        145.41         6.40 o
  -3   4  11        274.31        233.82         5.39 o
  -2   4  11         12.19          9.94         2.23 o
  -1   4  11        193.74        179.64         3.92 o
   0   4  11        407.05        417.89        13.20 o
   1   4  11        293.83        296.60        10.03 o
   2   4  11        191.81        204.97         7.84 o
   3   4  11          0.23          3.62         2.09 o
   4   4  11          6.57         11.70         3.06 o
   5   4  11         56.79         56.19         4.81 o
  -5   5  11          2.82          6.72         2.87 o
  -4   5  11         16.04         23.53         5.93 o
  -3   5  11         33.82         31.53         2.99 o
  -2   5  11         52.81         45.74         9.39 o
  -1   5  11          6.71          6.27         1.79 o
   0   5  11         37.73         30.87         3.52 o
   1   5  11        166.21        158.32         6.07 o
   2   5  11         29.46         23.67         5.32 o
   3   5  11         42.94         34.82         5.13 o
   4   5  11          7.77          5.80         2.71 o
   5   5  11          2.74          4.76         6.82 o
  -4   6  11          0.03         -0.34         2.22 o
  -3   6  11          4.49         10.32         3.54 o
  -2   6  11         84.20         82.24        10.35 o
  -1   6  11         18.07         10.42         3.71 o
   0   6  11        204.23        201.22         6.53 o
   1   6  11        140.76        150.85         5.09 o
   2   6  11         31.45         29.12         3.64 o
   3   6  11          8.64          9.30         2.50 o
   4   6  11          9.83         12.22         4.47 o
  -3   7  11          9.90         10.94         4.61 o
  -2   7  11         59.38         58.30         5.53 o
  -1   7  11         77.54         82.03         5.69 o
   0   7  11         80.70         74.37         5.66 o
   1   7  11          0.81          0.49         2.92 o
   2   7  11          5.41          4.49         1.91 o
   3   7  11         15.16         18.09         4.23 o
  -2   8  11        128.85        135.71        15.23 o
  -1   8  11         88.04         93.46         5.40 o
   0   8  11          4.88          9.46         9.96 o
   1   8  11        309.33        339.42        42.53 o
   2   8  11          0.17          6.01         4.77 o
  -6   0  12         25.16         33.71         8.13 o
  -4   0  12       1197.77       1151.16        28.78 o
  -2   0  12        250.97        259.37        11.56 o
   0   0  12         35.00         29.22         4.15 o
   2   0  12        224.00        243.85         7.88 o
   6   0  12        141.67        148.20        14.44 o
  -6   1  12         28.10         25.18         5.26 o
  -5   1  12         18.85         15.60         3.04 o
  -4   1  12         33.35         25.19         4.40 o
  -3   1  12         66.11         63.98         4.12 o
  -2   1  12          1.49          1.86         1.94 o
  -1   1  12        112.85        116.82         4.40 o
   0   1  12         43.42         43.41         3.01 o
   1   1  12        113.34        114.89         3.72 o
   2   1  12          0.47          1.82         0.96 o
   3   1  12        759.94        785.79        12.12 o
   4   1  12        382.55        369.42        11.76 o
   5   1  12         97.33        113.51         9.11 o
   6   1  12        109.80        123.08         7.18 o
  -6   2  12         81.93         76.89         7.10 o
  -5   2  12        187.39        185.49         9.85 o
  -4   2  12         56.34         61.68         3.37 o
  -3   2  12        288.98        258.12         6.94 o
  -2   2  12        822.23        875.37        21.10 o
  -1   2  12        110.18        109.52         4.85 o
   0   2  12         27.55         28.55         1.57 o
   1   2  12         50.12         60.13         4.61 o
   2   2  12        274.48        279.47         7.42 o
   3   2  12        551.90        545.49        18.95 o
   4   2  12        160.06        151.22         4.93 o
   5   2  12        179.54        179.28         5.17 o
   6   2  12          6.37         11.55         3.87 o
  -6   3  12          6.53         11.81         3.38 o
  -5   3  12          1.73         10.50         3.21 o
  -4   3  12          8.06          4.53         2.14 o
  -3   3  12         60.78         52.04         3.04 o
  -2   3  12        108.91        100.08         3.19 o
  -1   3  12         39.67         34.14         1.79 o
   0   3  12         40.06         37.68         3.43 o
   1   3  12         25.73         26.60         3.57 o
   2   3  12         77.56         77.69         6.40 o
   3   3  12          0.70          4.37         2.49 o
   4   3  12         78.53         87.93         8.22 o
   5   3  12         91.07         98.20         5.23 o
   6   3  12          0.31          1.15         2.57 o
  -5   4  12         29.48         21.35         5.48 o
  -4   4  12          5.13          6.49         3.16 o
  -3   4  12         19.68         17.00         2.28 o
  -2   4  12         53.07         50.17         2.57 o
  -1   4  12        826.04        846.89        19.10 o
   0   4  12         31.98         32.93         3.77 o
   1   4  12         30.27         28.37         3.70 o
   2   4  12        258.59        277.33         7.42 o
   3   4  12          5.51          9.82         4.91 o
   4   4  12         41.97         32.72         3.66 o
   5   4  12          3.39          5.27         4.90 o
  -5   5  12          8.32          8.73         2.83 o
  -4   5  12         10.63         10.54         3.49 o
  -3   5  12          9.95          6.70         2.18 o
  -2   5  12          5.87          4.02         4.42 o
  -1   5  12         36.37         37.82         1.89 o
   0   5  12         72.57         79.17         4.21 o
   1   5  12         23.13         21.06         3.21 o
   2   5  12         71.04         74.59         4.55 o
   3   5  12         18.01         19.22         3.34 o
   4   5  12          5.45          7.15         2.79 o
   5   5  12          6.56         15.11         4.25 o
  -4   6  12          8.23          7.68         2.32 o
  -3   6  12          1.85          4.50         2.66 o
  -2   6  12         37.07         33.63         4.69 o
  -1   6  12         37.38         37.75         4.09 o
   0   6  12        292.68        303.84        11.37 o
   1   6  12         98.42        100.72         8.47 o
   2   6  12          9.62          7.53         2.74 o
   3   6  12          5.58          5.23         2.32 o
   4   6  12          8.92         -1.24         9.19 o
  -3   7  12          1.24          7.56        10.06 o
  -2   7  12         17.64         24.64         4.63 o
  -1   7  12          0.45          4.79         3.37 o
   0   7  12          4.84          7.57         3.34 o
   1   7  12         90.85         99.67        13.28 o
   2   7  12          0.66          1.03         4.15 o
   3   7  12          0.24          2.02         1.80 o
  -1   8  12          4.28          3.70         2.89 o
   0   8  12        201.52        219.03        10.08 o
   1   8  12        113.58        101.19        20.51 o
  -5   0  13         28.77         22.76         4.74 o
  -3   0  13        543.28        575.21        19.57 o
  -1   0  13         23.49         24.01         2.72 o
   1   0  13         24.43         16.36         3.31 o
   3   0  13         17.47         18.60         5.26 o
   5   0  13         19.01         23.59         3.47 o
  -6   1  13         42.08         36.37         4.34 o
  -5   1  13         59.53         45.82         5.48 o
  -4   1  13          0.07          4.67         2.29 o
  -3   1  13         88.46         95.28         5.50 o
  -2   1  13         25.00         29.16         2.86 o
  -1   1  13          0.17         -0.70         1.34 o
   0   1  13          5.33          5.57         1.37 o
   1   1  13          0.94          2.17         1.26 o
   2   1  13         22.63         19.22         2.12 o
   3   1  13          1.52          1.72         1.46 o
   4   1  13         27.68         26.00         4.60 o
   5   1  13          0.81          1.66         2.25 o
   6   1  13          7.01          5.37         2.40 o
  -6   2  13          2.50          5.12         2.93 o
  -5   2  13         53.56         55.10         3.85 o
  -4   2  13          3.20          7.11         2.57 o
  -3   2  13          0.89          3.85         2.09 o
  -2   2  13        269.91        252.49         6.45 o
  -1   2  13        615.68        618.55        12.39 o
   0   2  13          0.00          1.38         1.15 o
   1   2  13          7.45          6.22         3.90 o
   2   2  13          2.03          6.14         2.00 o
   3   2  13        293.12        291.38         7.73 o
   4   2  13         11.45          7.71         2.40 o
   5   2  13         36.81         31.35         3.49 o
   6   2  13          2.60          2.50         3.91 o
  -6   3  13          2.51          8.33         2.89 o
  -5   3  13         12.51         18.00         7.02 o
  -4   3  13        107.58        102.71         4.47 o
  -3   3  13         49.54         44.79         5.15 o
  -2   3  13         45.45         44.32         2.51 o
  -1   3  13         68.11         64.26         3.14 o
   0   3  13          8.01          7.18         2.47 o
   1   3  13          2.57          4.54         3.27 o
   2   3  13          2.60          4.65         2.82 o
   3   3  13        425.03        459.65        15.37 o
   4   3  13         12.28         14.07         2.80 o
   5   3  13          8.78         13.91         2.85 o
  -5   4  13         43.99         41.23         5.02 o
  -4   4  13         79.50         82.48         4.68 o
  -3   4  13         17.54         15.89         2.25 o
  -2   4  13        222.03        229.71         3.99 o
  -1   4  13        408.56        425.53        16.37 o
   0   4  13        396.02        415.84        13.40 o
   1   4  13        109.45        104.47         4.80 o
   2   4  13        646.55        705.04         9.99 o
   3   4  13         85.32         81.80         5.99 o
   4   4  13         14.65         17.93         4.55 o
   5   4  13          0.63          4.04         2.72 o
  -5   5  13         28.96         42.42         4.68 o
  -4   5  13         23.34         24.30         3.11 o
  -3   5  13          0.87          1.54         1.89 o
  -2   5  13         54.42         72.40         6.30 o
  -1   5  13         10.60         11.75         2.75 o
   0   5  13          3.45          6.31         3.80 o
   1   5  13          2.40          5.62         2.35 o
   2   5  13        256.08        255.06        10.64 o
   3   5  13         21.40         23.88         3.82 o
   4   5  13         81.70         99.83         8.28 o
  -4   6  13          1.26          5.99         4.20 o
  -3   6  13          0.38          1.95         3.40 o
  -2   6  13         25.79         26.86         4.04 o
  -1   6  13        116.39        124.64        10.90 o
   0   6  13        458.28        486.52        25.44 o
   1   6  13        858.51        974.67        14.67 o
   2   6  13        181.87        189.90         5.52 o
   3   6  13         79.57         89.89         6.85 o
   4   6  13          2.10          9.00         3.59 o
  -3   7  13          0.05         -1.66         3.36 o
  -2   7  13          7.94          3.83         3.73 o
  -1   7  13          0.28          3.63         2.93 o
   0   7  13          5.39          6.22         3.32 o
   1   7  13        101.70        106.20        22.94 o
   2   7  13          0.39          5.53         1.97 o
  -6   0  14         15.86         14.87         5.28 o
  -4   0  14        132.13        127.90         6.78 o
   0   0  14        110.71        104.27         6.70 o
   2   0  14        160.52        168.72        14.84 o
   4   0  14         88.61         75.45         4.29 o
   6   0  14        105.50        115.67        11.06 o
  -6   1  14          0.70          2.96         2.42 o
  -5   1  14          2.20          3.98         3.09 o
  -4   1  14         49.25         47.31         3.51 o
  -3   1  14        264.61        253.30         8.09 o
  -2   1  14        130.75        140.77         5.01 o
  -1   1  14         21.80         22.68         2.28 o
   0   1  14         11.06          9.31         1.30 o
   1   1  14         35.68         25.96         6.04 o
   2   1  14         22.55         22.09         1.28 o
   3   1  14        166.00        163.36        11.12 o
   4   1  14         12.38          8.17         2.76 o
   5   1  14         69.41         61.05         3.95 o
   6   1  14        120.49         98.36         9.41 o
  -6   2  14          1.51          3.84         2.72 o
  -5   2  14         48.48         50.24         5.69 o
  -4   2  14         26.99         22.80         2.67 o
  -3   2  14        894.63        919.71         7.67 o
  -2   2  14         94.22         97.49         5.04 o
  -1   2  14        939.35        931.08        13.12 o
   0   2  14          7.66          7.43         1.78 o
   1   2  14         81.88         76.45         8.15 o
   2   2  14        105.81         99.13         6.08 o
   3   2  14         36.20         34.24         4.74 o
   4   2  14          0.11          0.09         1.95 o
   5   2  14         17.98         15.76         3.68 o
  -5   3  14        102.91        114.79         6.59 o
  -4   3  14         10.66         11.18         2.27 o
  -3   3  14          0.51          1.11         1.86 o
  -2   3  14          0.02          3.26         1.46 o
  -1   3  14          0.21          2.14         2.67 o
   0   3  14          9.00          4.28         3.33 o
   1   3  14          5.59          5.85         2.55 o
   2   3  14         52.54         51.70         4.05 o
   3   3  14        225.18        206.90         6.15 o
   4   3  14          0.07          4.41         2.89 o
   5   3  14          5.45          7.18         5.64 o
  -5   4  14         14.04          9.14         2.95 o
  -4   4  14        232.41        238.82         5.84 o
  -3   4  14          2.33          3.26         2.18 o
  -2   4  14          3.36          1.59         1.59 o
  -1   4  14         56.00         58.22         3.92 o
   0   4  14        380.55        370.71        12.60 o
   1   4  14          1.75          7.53         2.85 o
   2   4  14         47.03         47.60         7.47 o
   3   4  14        204.52        197.89        14.32 o
   4   4  14          7.23         14.55         3.20 o
   5   4  14          0.27          0.39         4.20 o
  -4   5  14         18.24         27.82         3.71 o
  -3   5  14         18.02         15.37         8.55 o
  -2   5  14          5.49          1.37         3.72 o
  -1   5  14         49.08         50.47         4.10 o
   0   5  14          4.29          5.00         3.27 o
   1   5  14          7.30          9.24         2.80 o
   2   5  14        103.87        108.08         7.03 o
   3   5  14          3.62          4.29         4.11 o
   4   5  14         22.06         19.14         3.44 o
  -3   6  14         16.88         22.75         4.71 o
  -2   6  14         17.04         17.80         4.59 o
  -1   6  14          1.11         -3.21         3.21 o
   0   6  14         30.27         42.10         7.73 o
   1   6  14          7.56          4.13         3.17 o
   2   6  14         33.45         32.35         5.07 o
   3   6  14         14.55          8.70         3.01 o
  -2   7  14          7.03         13.19         3.67 o
  -1   7  14          6.06          8.49         3.38 o
   0   7  14         15.20         23.28         4.49 o
   1   7  14         49.84         50.31         6.35 o
   2   7  14         20.05         13.49         4.03 o
  -5   0  15         80.22        102.60         6.63 o
  -3   0  15        190.46        194.00         5.83 o
  -1   0  15        554.17        540.62        23.30 o
   1   0  15         26.12         13.50         2.26 o
   3   0  15          6.66          9.57         3.03 o
   5   0  15         12.79          6.43         5.96 o
  -5   1  15          5.69          6.77         2.20 o
  -4   1  15          0.28         -1.06         2.18 o
  -3   1  15          6.64          6.48         3.05 o
  -2   1  15         28.01         30.55         2.83 o
  -1   1  15          0.15          3.50         1.82 o
   0   1  15         65.43         57.53         3.70 o
   1   1  15         13.77         10.52         2.28 o
   2   1  15          8.22          4.76         2.51 o
   3   1  15          0.42          2.11         2.90 o
   4   1  15        123.61        116.82         9.03 o
   5   1  15          0.44          0.12         5.61 o
  -5   2  15        107.64         91.58         4.95 o
  -4   2  15         73.10         73.58         3.89 o
  -3   2  15        548.87        582.20         7.18 o
  -2   2  15        405.34        417.28         8.16 o
  -1   2  15        501.10        518.33        12.36 o
   0   2  15         63.73         55.08         2.36 o
   1   2  15        161.43        144.49         6.48 o
   2   2  15         65.78         61.38         6.88 o
   3   2  15          0.59          2.67         2.60 o
   4   2  15         42.57         38.88         4.04 o
   5   2  15         36.65         33.91         4.65 o
  -5   3  15          0.00          6.30         6.28 o
  -4   3  15          1.02          5.90         2.41 o
  -3   3  15         48.86         44.99         3.23 o
  -2   3  15          2.28          2.61         1.48 o
  -1   3  15         92.90         92.81         4.50 o
   0   3  15          2.78          5.44         2.59 o
   1   3  15         14.95         14.40         5.22 o
   2   3  15          5.59          5.33         2.21 o
   3   3  15          0.14          6.53         6.22 o
   4   3  15         14.08         12.65         2.75 o
   5   3  15        180.33        184.06         5.17 o
  -4   4  15        221.36        240.50         9.29 o
  -3   4  15        191.02        204.22         5.16 o
  -2   4  15         20.84         16.19         2.69 o
  -1   4  15         24.16         30.90         3.50 o
   0   4  15        293.60        298.76         6.55 o
   1   4  15         20.45         15.56         2.99 o
   2   4  15         65.29         66.21         4.50 o
   3   4  15          2.94          3.25         2.77 o
   4   4  15          7.89          5.54         2.18 o
  -4   5  15         27.79         26.44         4.90 o
  -3   5  15         23.01         22.23         4.75 o
  -2   5  15          0.24          6.54         4.11 o
  -1   5  15          0.09          1.62         2.99 o
   0   5  15         13.78         13.18         3.49 o
   1   5  15          0.83         -1.18         2.61 o
   2   5  15          4.45          1.37         3.30 o
   3   5  15         24.63         27.54         3.97 o
   4   5  15          1.27          1.92         2.42 o
  -3   6  15          3.27          5.66        10.33 o
  -2   6  15          0.40          2.41         4.14 o
  -1   6  15         12.29         12.98         4.10 o
   0   6  15         14.41         17.62        14.56 o
   1   6  15         50.38         46.80         6.44 o
   2   6  15        269.47        263.79        12.20 o
   3   6  15         36.65         36.89         4.03 o
  -1   7  15          0.00          3.62         5.04 o
   0   7  15          1.03          3.95         3.03 o
   1   7  15          5.42         10.42         4.75 o
  -4   0  16          0.97          0.84         3.23 o
  -2   0  16        524.77        538.98        14.14 o
   0   0  16        207.84        191.17        13.95 o
   2   0  16        231.72        224.49         9.05 o
   4   0  16        242.60        286.49        11.38 o
  -5   1  16         35.38         40.28         3.61 o
  -4   1  16          3.70          6.62         2.22 o
  -3   1  16         33.35         36.64         3.00 o
  -2   1  16         78.80         80.77         3.22 o
  -1   1  16         38.52         36.22         2.56 o
   0   1  16          2.23          3.32         2.98 o
   1   1  16          1.07          0.08         2.20 o
   2   1  16          2.29          4.19         2.10 o
   3   1  16         13.48         13.73         2.53 o
   4   1  16         42.94         36.77         5.04 o
   5   1  16          8.48          7.87         8.22 o
  -5   2  16         26.56         29.65         3.86 o
  -4   2  16          0.40          7.99         3.50 o
  -3   2  16         30.17         35.96         3.61 o
  -2   2  16        386.62        402.08        10.34 o
  -1   2  16        204.16        198.87         4.93 o
   0   2  16          1.95          5.00         2.60 o
   1   2  16         45.19         33.94         5.60 o
   2   2  16          1.62          4.07         3.54 o
   3   2  16          0.25          3.13         2.84 o
   4   2  16          0.00          2.89         1.28 o
   5   2  16         19.91         16.54         3.05 o
  -5   3  16          0.21          5.24         2.60 o
  -4   3  16          0.13          6.24         5.56 o
  -3   3  16        198.14        214.86         4.04 o
  -2   3  16          1.47          3.86         1.65 o
  -1   3  16          6.78          7.93         2.65 o
   0   3  16         23.12         17.80         2.71 o
   1   3  16          0.42          4.16         2.24 o
   2   3  16          0.26          4.53         3.03 o
   3   3  16         21.03         24.21         4.20 o
   4   3  16          1.10          3.92         2.50 o
  -4   4  16          2.64          2.27         2.17 o
  -3   4  16        457.62        498.21        10.76 o
  -2   4  16         25.18         26.49         3.43 o
  -1   4  16          0.01          2.07         2.21 o
   0   4  16         32.01         31.81         4.80 o
   1   4  16          1.21         -0.07         1.75 o
   2   4  16        230.47        227.78         7.78 o
   3   4  16         45.44         40.99         4.44 o
   4   4  16         37.63         35.57        10.00 o
  -3   5  16          8.18         17.26         5.88 o
  -2   5  16          0.80          1.95         3.73 o
  -1   5  16         14.16         30.00         4.78 o
   0   5  16          2.46          4.78         2.52 o
   1   5  16          0.06          1.19         4.56 o
   2   5  16          2.17          7.05         2.97 o
   3   5  16         42.46         37.98         4.98 o
  -2   6  16         20.43         21.05         4.09 o
  -1   6  16         30.65         47.66        12.75 o
   0   6  16         19.29         27.21         4.72 o
   1   6  16          3.63          3.38         2.22 o
   2   6  16         36.60         37.82         5.56 o
  -5   0  17        129.77        134.76         5.89 o
  -3   0  17         29.40         26.07         4.15 o
  -1   0  17        891.22        918.89        25.19 o
   1   0  17        335.06        290.66         7.20 o
   3   0  17          5.15         10.76         6.67 o
   5   0  17         42.89         36.31         9.36 o
  -5   1  17          0.01          3.79         1.99 o
  -4   1  17          4.73          8.31         2.51 o
  -3   1  17          1.90          6.94         3.39 o
  -2   1  17        117.31        124.04         3.68 o
  -1   1  17         13.51         11.52         1.67 o
   0   1  17         10.09          6.10         2.65 o
   1   1  17         12.59         11.89         2.23 o
   2   1  17          7.23          4.56         2.24 o
   3   1  17         11.50         11.22         4.04 o
   4   1  17         34.39         22.16         8.39 o
   5   1  17          9.78         22.78         5.18 o
  -5   2  17         16.11         16.07         3.54 o
  -4   2  17         15.05         17.27         3.55 o
  -3   2  17         12.24         10.09         2.58 o
  -2   2  17        233.11        223.81         7.34 o
  -1   2  17         20.97         17.99         2.40 o
   0   2  17        253.14        222.65         5.01 o
   1   2  17        124.97        123.75         7.52 o
   2   2  17         10.79          5.41         3.81 o
   3   2  17        105.42         97.45         7.62 o
   4   2  17         12.01          5.80         1.62 o
  -4   3  17          0.09          8.65         2.64 o
  -3   3  17          1.19          4.40         1.77 o
  -2   3  17         20.40         16.32         3.25 o
  -1   3  17         29.03         22.09         5.14 o
   0   3  17         19.61         16.92         3.17 o
   1   3  17          0.21          3.50         5.12 o
   2   3  17          0.99          1.30         2.73 o
   3   3  17          3.01          1.02         1.29 o
   4   3  17         29.79         25.10         8.62 o
  -4   4  17         39.21         49.89         6.45 o
  -3   4  17        182.80        171.71        11.10 o
  -2   4  17         13.65         16.58         2.50 o
  -1   4  17         22.22         23.97         3.62 o
   0   4  17          1.18          3.47         2.31 o
   1   4  17          0.14          2.59         1.55 o
   2   4  17         55.83         51.51         6.61 o
   3   4  17         21.02         19.85         4.65 o
  -3   5  17         13.11         10.69         4.41 o
  -2   5  17          9.99         13.12         5.34 o
  -1   5  17         32.21         30.89         9.72 o
   0   5  17          0.02          7.39         3.13 o
   1   5  17          0.02          3.22         2.06 o
   2   5  17          3.20          5.67         1.85 o
   3   5  17          3.99          5.88         2.99 o
  -1   6  17         11.56         13.22         8.66 o
   0   6  17          3.46         10.87         4.09 o
   1   6  17          4.26          6.03         2.44 o
  -4   0  18         29.43         17.70         8.85 o
  -2   0  18          5.51          8.74         6.08 o
   0   0  18         74.57         79.19         3.42 o
   2   0  18          0.10         10.55         5.53 o
   4   0  18          5.40         15.52         6.47 o
  -4   1  18          4.39          9.03         2.20 o
  -3   1  18         34.33         41.33         3.43 o
  -2   1  18          0.53          3.85         1.81 o
  -1   1  18         16.13         24.26         2.63 o
   0   1  18          0.17          2.37         2.03 o
   1   1  18          3.52          4.52         1.83 o
   2   1  18          0.17          2.38         1.66 o
   3   1  18         74.80         65.55         7.91 o
   4   1  18         70.25         83.04         7.63 o
  -4   2  18         97.65        106.11         4.99 o
  -3   2  18          3.09          5.65         2.75 o
  -2   2  18         98.00        101.04         4.34 o
  -1   2  18         56.14         51.45         3.71 o
   0   2  18         36.10         34.35         3.34 o
   1   2  18          2.54          6.89         3.46 o
   2   2  18        210.36        173.00        12.46 o
   3   2  18          0.04          2.78         2.10 o
   4   2  18        170.33        172.47         6.70 o
  -4   3  18          0.56          9.11         4.04 o
  -3   3  18          2.70          3.28         2.16 o
  -2   3  18         29.11         30.85         4.72 o
  -1   3  18          0.99          5.87         2.89 o
   0   3  18          0.43          7.37         3.44 o
   1   3  18          0.78          4.56         1.99 o
   2   3  18         28.78         26.31         4.74 o
   3   3  18          0.31          4.44         2.04 o
   4   3  18          0.15          2.00         4.08 o
  -3   4  18        260.27        300.58        12.40 o
  -2   4  18         29.23         26.57         9.40 o
  -1   4  18         67.78         75.19         4.36 o
   0   4  18        203.68        213.58         5.13 o
   1   4  18         17.71         18.96         3.34 o
   2   4  18          0.86          2.71         2.13 o
   3   4  18         35.30         39.67         5.14 o
  -2   5  18         41.17         43.33         4.40 o
  -1   5  18          0.79          8.39         7.19 o
   0   5  18          0.02          2.76         1.98 o
   1   5  18         15.05         10.18         2.63 o
   2   5  18          1.09          3.51         2.22 o
  -3   0  19          1.16          8.90         3.79 o
  -1   0  19         51.49         61.40        12.29 o
   1   0  19        210.19        175.47        10.87 o
   3   0  19        153.51        137.95        13.24 o
  -4   1  19          0.37          1.15         2.09 o
  -3   1  19          0.00          5.74         1.98 o
  -2   1  19        153.53        174.29         4.01 o
  -1   1  19         13.52         15.39         4.32 o
   0   1  19          6.74          5.05         5.33 o
   1   1  19         12.73         12.42         3.20 o
   2   1  19          7.74         12.18         4.94 o
   3   1  19          3.37         11.14         3.98 o
   4   1  19          0.15         -4.20         4.28 o
  -4   2  19         76.25         80.17         5.27 o
  -3   2  19          0.42          1.32         2.22 o
  -2   2  19          5.64         12.86         3.68 o
  -1   2  19          1.02          0.08         5.38 o
   0   2  19         21.97         15.46         3.26 o
   1   2  19         32.41         24.08         3.26 o
   2   2  19          0.34          3.25         5.15 o
   3   2  19          6.36          5.94         4.19 o
  -3   3  19         10.51         17.97         6.26 o
  -2   3  19         97.84        115.33         5.63 o
  -1   3  19         21.53         25.68         3.05 o
   0   3  19         11.07         13.33         3.58 o
   1   3  19          0.42          2.71         3.05 o
   2   3  19          5.53          7.41         3.92 o
   3   3  19         63.76         65.96        12.48 o
  -2   4  19         51.94         62.73         9.67 o
  -1   4  19        108.75        112.16         5.94 o
   0   4  19          1.55          3.35         2.44 o
   1   4  19         22.50         29.92         5.96 o
   2   4  19         17.53         18.99         5.44 o
  -1   5  19         23.58         23.10         3.86 o
   0   5  19          0.23         -0.14         2.14 o
   1   5  19          8.48          9.35         2.60 o
  -2   0  20         81.06         81.22         5.26 o
   0   0  20          6.21          0.54         5.98 o
   2   0  20          1.26         15.88         7.59 o
  -3   1  20          4.04          4.60         2.72 o
  -2   1  20          3.16          7.28         3.86 o
  -1   1  20          2.08          6.90         2.68 o
   0   1  20          2.57          8.62         2.58 o
   1   1  20          0.17          1.70         3.80 o
   2   1  20          7.70         14.04         8.92 o
   3   1  20         20.98         14.29         4.56 o
  -3   2  20          4.74          8.78         3.03 o
  -2   2  20         15.60         20.47         3.27 o
  -1   2  20         28.88         29.55         3.36 o
   0   2  20        191.83        217.58         5.25 o
   1   2  20         28.27         18.80         2.96 o
   2   2  20          0.49          6.13         4.93 o
   3   2  20        105.24        138.08        11.57 o
  -2   3  20         76.96         85.94         4.42 o
  -1   3  20          1.46          6.26         2.87 o
   0   3  20          0.29          4.31         2.40 o
   1   3  20         24.91         19.87         4.06 o
   2   3  20         10.39         11.95         4.81 o
  -1   4  20          0.39          0.02         4.21 o
   0   4  20         83.80         76.94         4.49 o
   1   4  20          9.44         14.72         4.68 o
  -3   0  21          5.89          9.25         2.84 o
  -1   0  21        108.54        132.27        11.73 o
   1   0  21          0.36          7.50         5.36 o
  -3   1  21         25.20         27.54         7.80 o
  -2   1  21        146.85        160.87         8.32 o
  -1   1  21          0.03          5.76         3.64 o
   0   1  21         10.08          7.43         3.31 o
   1   1  21          0.08          4.72         4.76 o
   2   1  21          0.05          8.54         6.12 o
  -2   2  21         21.50         27.07         5.60 o
  -1   2  21        115.75        136.32         7.23 o
   0   2  21         14.41         24.70         4.53 o
   1   2  21         11.70         24.64         9.54 o
   2   2  21          0.02          7.47         4.46 o
  -1   3  21         11.32         12.75         3.22 o
   0   3  21          5.77          8.57         2.36 o
   1   3  21          2.14          6.99         2.51 o
  -2   0  22         71.06         70.79         8.81 o
   0   0  22          0.00          6.65         5.38 o
  -1   1  22         36.60         34.83         4.94 o
   0   1  22          8.73         14.92         4.59 o
   1   1  22         16.51         15.99         5.85 o
  -1   2  22         21.49         20.99         4.36 o
   0   2  22          5.31         11.09         4.65 o
   1   2  22         17.00         16.21         9.89 o
                                                
